# Supplementary material for: Pleiotropy or linkage? Their relative contributions to the genetic correlation of quantitative traits and detection by multitrait GWA studies
Source: Genetics. 2021 Sep 25;219(4):iyab159. doi: 10.1093/genetics/iyab159 (PMC8664587; doi:10.1093/genetics/iyab159)
Supplement: iyab159_Supplementary_Data [file iyab159_supplementary_data.zip]

Archive with 3 entries (3 files):
- main.bbl
- main.tex
- sample.bib
