# Supplementary material for: Pleiotropy or linkage? Their relative contributions to the genetic correlation of quantitative traits and detection by multitrait GWA studies
Source: Genetics. 2021 Sep 25;219(4):iyab159. doi: 10.1093/genetics/iyab159 (PMC8664587; doi:10.1093/genetics/iyab159)
Supplement: iyab159_Supplementary_Data [file iyab159_supplementary_data.zip › main.bbl]

\begin{thebibliography}{}

\bibitem[Archambeault et~al., 2020]{archambeault2020}
Archambeault, S.~L., B{\"a}rtschi, L.~R., Merminod, A.~D., and Peichel, C.~L.
  (2020).
\newblock Adaptation via pleiotropy and linkage: Association mapping reveals a
  complex genetic architecture within the stickleback eda locus.
\newblock {\em Evolution letters}, 4(4):282--301.

\bibitem[Arnold, 1992]{A92}
Arnold, S.~J. (1992).
\newblock Constraints on phenotypic evolution.
\newblock {\em Am. Nat.}, 140(Supplement: Behavioral Mechanisms in Evolutionary
  Ecology):S85--S107.

\bibitem[Barghi et~al., 2020]{BarghiEtal20}
Barghi, N., Hermisson, J., and Schlötterer, C. (2020).
\newblock Polygenic adaptation: a unifying framework to understand positive
  selection.
\newblock {\em Nature Reviews Genetics}, 21(12):769--781.

\bibitem[Barrett and Hoekstra, 2011]{barretthoekstra2011}
Barrett, R.~D. and Hoekstra, H.~E. (2011).
\newblock Molecular spandrels: tests of adaptation at the genetic level.
\newblock {\em Nature Reviews Genetics}, 12(11):767.

\bibitem[Benjamini and Hochberg, 1995]{benjamini1995}
Benjamini, Y. and Hochberg, Y. (1995).
\newblock Controlling the false discovery rate: a practical and powerful
  approach to multiple testing.
\newblock {\em Journal of the royal statistical society. Series B
  (Methodological)}, 57(1):289--300.

\bibitem[Bolnick and Otto, 2013]{bolnick2013}
Bolnick, D.~I. and Otto, S.~P. (2013).
\newblock The magnitude of local adaptation under genotype-dependent dispersal.
\newblock {\em Ecology and evolution}, 3(14):4722--4735.

\bibitem[Boyle et~al., 2017]{BoyleEtal17}
Boyle, E.~A., Li, Y.~I., and Pritchard, J.~K. (2017).
\newblock An {Expanded} {View} of {Complex} {Traits}: {From} {Polygenic} to
  {Omnigenic}.
\newblock {\em Cell}, 169(7):1177--1186.

\bibitem[Bullard et~al., 1992]{bullard1992functional}
Bullard, D.~C., Ticknor, C., and Schimenti, J.~C. (1992).
\newblock Functional analysis of at complex responder locus transgene in mice.
\newblock {\em Mammalian Genome}, 3(10):579--587.

\bibitem[Bulmer, 1972]{bulmer1972}
Bulmer, M. (1972).
\newblock The genetic variability of polygenic characters under optimizing
  selection, mutation and drift.
\newblock {\em Genetics Research}, 19(1):17--25.

\bibitem[Bulmer, 1989]{Bulmer89}
Bulmer, M. (1989).
\newblock Maintenance of genetic-variability by mutation selection balance - a
  childs guide through the jungle.
\newblock {\em Genome}, 31(2):761--767.

\bibitem[Bulmer et~al., 1980]{bulmer1980}
Bulmer, M.~G. et~al. (1980).
\newblock {\em The mathematical theory of quantitative genetics.}
\newblock Clarendon Press.

\bibitem[B{\"u}rger, 2000]{burger2000}
B{\"u}rger, R. (2000).
\newblock The mathematical theory of selection, recombination, and mutation.
\newblock In {\em Wiley series in Mathematical and Computational Biology},
  volume 228. Wiley \& Sons, Ltd, UK.

\bibitem[Cai et~al., 2016]{cai2016crispr}
Cai, L., Fisher, A.~L., Huang, H., and Xie, Z. (2016).
\newblock Crispr-mediated genome editing and human diseases.
\newblock {\em Genes \& Diseases}, 3(4):244--251.

\bibitem[Cai et~al., 2020]{cai2020}
Cai, Z., Dusza, M., Guldbrandtsen, B., Lund, M.~S., and Sahana, G. (2020).
\newblock Distinguishing pleiotropy from linked qtl between milk production
  traits and mastitis resistance in nordic holstein cattle.
\newblock {\em Genetics Selection Evolution}, 52:1--15.

\bibitem[Carbone et~al., 2006]{carbone2006}
Carbone, M.~A., Jordan, K.~W., Lyman, R.~F., Harbison, S.~T., Leips, J.,
  Morgan, T.~J., DeLuca, M., Awadalla, P., and Mackay, T.~F. (2006).
\newblock Phenotypic variation and natural selection at catsup, a pleiotropic
  quantitative trait gene in drosophila.
\newblock {\em Current Biology}, 16(9):912--919.

\bibitem[Chantepie and Chevin, 2020]{ChanChev20}
Chantepie, S. and Chevin, L.-M. (2020).
\newblock How does the strength of selection influence genetic correlations?
\newblock {\em Evolution Letters}, 4(6):468--478.

\bibitem[Chebib and Guillaume, 2017]{CG17}
Chebib, J. and Guillaume, F. (2017).
\newblock {What affects the predictability of evolutionary constraints using a
  G-matrix? The relative effects of modular pleiotropy and mutational
  correlation}.
\newblock {\em Evolution}, 71(10):2298--2312.

\bibitem[Chebib and Guillaume, 2020]{ChebGuil19}
Chebib, J. and Guillaume, F. (2020).
\newblock Pleiotropy or linkage? {Their} relative contributions to the genetic
  correlation of quantitative traits and detection by multi-trait {GWA}
  studies.
\newblock {\em bioRxiv}, page 656413.

\bibitem[Chesmore et~al., 2018]{chesmore2018}
Chesmore, K., Bartlett, J., and Williams, S.~M. (2018).
\newblock The ubiquity of pleiotropy in human disease.
\newblock {\em Human genetics}, 137(1):39--44.

\bibitem[Chung et~al., 2014]{chung2014gpa}
Chung, D., Yang, C., Li, C., Gelernter, J., and Zhao, H. (2014).
\newblock Gpa: a statistical approach to prioritizing gwas results by
  integrating pleiotropy and annotation.
\newblock {\em PLoS genetics}, 10(11):e1004787.

\bibitem[Crow and Kimura, 1964]{CK64}
Crow, J.~F. and Kimura, M. (1964).
\newblock The theory of genetic loads.
\newblock {\em Proc. XI Int. Congr. Genetics}, 2:495--505.

\bibitem[Draghi and Whitlock, 2012]{DW12}
Draghi, J.~A. and Whitlock, M.~C. (2012).
\newblock Phenotypic plasticity facilitates mutational variance, genetic
  variance, and evolvability along the major axis of environmental variation.
\newblock {\em Evolution}, 66(9):2891--2902.

\bibitem[Edelstein et~al., 2007]{edelstein2007}
Edelstein, M.~L., Abedi, M.~R., and Wixon, J. (2007).
\newblock Gene therapy clinical trials worldwide to 2007—an update.
\newblock {\em The Journal of Gene Medicine: A cross-disciplinary journal for
  research on the science of gene transfer and its clinical applications},
  9(10):833--842.

\bibitem[Falconer and Mackay, 1996]{FM96}
Falconer, D.~S. and Mackay, T.~F. (1996).
\newblock {\em Introduction to quantitative genetics}.
\newblock Longman, London, fourth edition.

\bibitem[Fernandes et~al., 2021]{FernandesEtal21}
Fernandes, S.~B., Zhang, K.~S., Jamann, T.~M., and Lipka, A.~E. (2021).
\newblock How {Well} {Can} {Multivariate} and {Univariate} {GWAS} {Distinguish}
  {Between} {True} and {Spurious} {Pleiotropy}?
\newblock {\em Frontiers in Genetics}, 11.

\bibitem[Flint and Mackay, 2009]{FlintMackay2009}
Flint, J. and Mackay, T.~F. (2009).
\newblock Genetic architecture of quantitative traits in mice, flies, and
  humans.
\newblock {\em Genome research}, 19(5):723--733.

\bibitem[Ford et~al., 2011]{ford2011}
Ford, C.~B., Lin, P.~L., Chase, M.~R., Shah, R.~R., Iartchouk, O., Galagan, J.,
  Mohaideen, N., Ioerger, T.~R., Sacchettini, J.~C., Lipsitch, M., et~al.
  (2011).
\newblock Use of whole genome sequencing to estimate the mutation rate of
  mycobacterium tuberculosis during latent infection.
\newblock {\em Nature genetics}, 43(5):482--486.

\bibitem[Ginn et~al., 2018]{ginn2018}
Ginn, S.~L., Amaya, A.~K., Alexander, I.~E., Edelstein, M., and Abedi, M.~R.
  (2018).
\newblock Gene therapy clinical trials worldwide to 2017: An update.
\newblock {\em The journal of gene medicine}, 20(5):e3015.

\bibitem[Gratten and Visscher, 2016]{gratten2016}
Gratten, J. and Visscher, P.~M. (2016).
\newblock Genetic pleiotropy in complex traits and diseases: implications for
  genomic medicine.
\newblock {\em Genome medicine}, 8(1):78.

\bibitem[Griswold et~al., 2007]{G07}
Griswold, C.~K., Logsdon, B., and Gomulkiewicz, R. (2007).
\newblock Neutral evolution of multiple quantitative characters: a genealogical
  approach.
\newblock {\em Genetics}, 176(1):455--466.

\bibitem[Guillaume and Otto, 2012]{GuilOtt12}
Guillaume, F. and Otto, S.~P. (2012).
\newblock Gene functional trade-offs and the evolution of pleiotropy.
\newblock {\em Genetics}, 192:1389--1409.

\bibitem[Guillaume and Rougemont, 2006]{GR06}
Guillaume, F. and Rougemont, J. (2006).
\newblock Nemo:an evolutionary and population genetics programming framework.
\newblock {\em Bioinformatics}, 22:2556--2557.

\bibitem[Guillaume and Whitlock, 2007]{GW07}
Guillaume, F. and Whitlock, M.~C. (2007).
\newblock Effects of migration on the genetic covariance matrix.
\newblock {\em Evolution}, 61(10):2398--2409.

\bibitem[Hastings, 1989]{Hastings89}
Hastings, A. (1989).
\newblock Linkage disequilibrium and genetic variances under mutation-selection
  balance.
\newblock {\em Genetics}, 121(4):857--860.

\bibitem[Herrmann and Bauer, 2012]{herrmann2012mouse}
Herrmann, B.~G. and Bauer, H. (2012).
\newblock The mouse t—haplotype: a selfish chromosome—genetics, molecular
  mechanism, and evolution.
\newblock {\em Evolution of the house mouse}, 3:297.

\bibitem[Hill and Zhang, 2012a]{hill2012assessing}
Hill, W.~G. and Zhang, X.-S. (2012a).
\newblock Assessing pleiotropy and its evolutionary consequences: pleiotropy is
  not necessarily limited, nor need it hinder the evolution of complexity.
\newblock {\em Nature Reviews Genetics}, 13(4):296.

\bibitem[Hill and Zhang, 2012b]{HillZhan12}
Hill, W.~G. and Zhang, X.-S. (2012b).
\newblock On the pleiotropic structure of the genotype-phenotype map and the
  evolvability of complex organisms.
\newblock {\em Genetics}, 190(3):1131--1137.

\bibitem[Hodgkin, 1998]{Hodgkin1998}
Hodgkin, J. (1998).
\newblock {Seven types of pleiotropy.}
\newblock {\em Int. J. Dev. Biol.}, 42(3):501--505.

\bibitem[Johnson and Barton, 2005]{JohnBart05}
Johnson, T. and Barton, N. (2005).
\newblock Theoretical models of selection and mutation on quantitative traits.
\newblock {\em Phil. Trans. R. Soc. B}, 360(1459):1411--1425.

\bibitem[Jones et~al., 2012]{jones2012genomic}
Jones, F.~C., Grabherr, M.~G., Chan, Y.~F., Russell, P., Mauceli, E., Johnson,
  J., Swofford, R., Pirun, M., Zody, M.~C., White, S., et~al. (2012).
\newblock The genomic basis of adaptive evolution in threespine sticklebacks.
\newblock {\em Nature}, 484(7392):55--61.

\bibitem[Jordan et~al., 2019]{JordanEtal19}
Jordan, D.~M., Verbanck, M., and Do, R. (2019).
\newblock {HOPS}: a quantitative score reveals pervasive horizontal pleiotropy
  in human genetic variation is driven by extreme polygenicity of human traits
  and diseases.
\newblock {\em Genome Biology}, 20(1):222.

\bibitem[Keightley et~al., 2015]{keightley2015estimation}
Keightley, P.~D., Pinharanda, A., Ness, R.~W., Simpson, F., Dasmahapatra,
  K.~K., Mallet, J., Davey, J.~W., and Jiggins, C.~D. (2015).
\newblock Estimation of the spontaneous mutation rate in heliconius melpomene.
\newblock {\em Molecular biology and evolution}, 32(1):239--243.

\bibitem[Lande, 1975]{L75}
Lande, R. (1975).
\newblock The maintenance of genetic variability by mutation in a polygenic
  character with linked loci.
\newblock {\em Genetics Research}, 26(3):221--235.

\bibitem[Lande, 1980]{L80}
Lande, R. (1980).
\newblock The genetic covariance between characters maintained by pleiotropic
  mutations.
\newblock {\em Genetics}, 94(1):203--215.

\bibitem[Lande, 1984]{L84}
Lande, R. (1984).
\newblock The genetic correlation between characters maintained by selection,
  linkage and inbreeding.
\newblock {\em Genetics Research}, 44(3):309--320.

\bibitem[Latter, 1960]{latter1960}
Latter, B. (1960).
\newblock Natural selection for an intermediate optimum.
\newblock {\em Australian Journal of Biological Sciences}, 13(1):30--35.

\bibitem[Li and Shen, 2019]{li2019pleiotropy}
Li, T. and Shen, X. (2019).
\newblock Pleiotropy complicates human gene editing: Ccr5$\delta$32 and beyond.
\newblock {\em Frontiers in genetics}, 10:669.

\bibitem[Lindsay et~al., 2019]{lindsay2019}
Lindsay, S.~J., Rahbari, R., Kaplanis, J., Keane, T., and Hurles, M.~E. (2019).
\newblock Similarities and differences in patterns of germline mutation between
  mice and humans.
\newblock {\em Nature communications}, 10(1):1--12.

\bibitem[Liu et~al., 2019]{liu2019}
Liu, M., Jiang, Y., Wedow, R., Li, Y., Brazel, D., and others, . (2019).
\newblock Association studies of up to 1.2 million individuals yield new
  insights into the genetic etiology of tobacco and alcohol use.
\newblock {\em Nature Genetics}.

\bibitem[Lynch et~al., 1998]{lynch1998genetics}
Lynch, M., Walsh, B., et~al. (1998).
\newblock {\em Genetics and analysis of quantitative traits}, volume~1.
\newblock Sinauer Sunderland, MA.

\bibitem[Mackay, 2001]{Mackay01}
Mackay, T. F.~C. (2001).
\newblock The genetic architecture of quantitative traits.
\newblock {\em Annu. Rev. Genet.}, 35:303--339.

\bibitem[Mills et~al., 2014]{millspeichel2014}
Mills, M.~G., Greenwood, A.~K., and Peichel, C.~L. (2014).
\newblock Pleiotropic effects of a single gene on skeletal development and
  sensory system patterning in sticklebacks.
\newblock {\em EvoDevo}, 5(1):5.

\bibitem[Myers et~al., 2006]{myers2006}
Myers, S., Spencer, C., Auton, A., Bottolo, L., Freeman, C., Donnelly, P., and
  McVean, G. (2006).
\newblock The distribution and causes of meiotic recombination in the human
  genome.
\newblock {\em Biochem. Soc. Trans.}, 34(4):536--530.

\bibitem[Nachman and Crowell, 2000]{nachman2000}
Nachman, M.~W. and Crowell, S.~L. (2000).
\newblock Estimate of the mutation rate per nucleotide in humans.
\newblock {\em Genetics}, 156(1):297--304.

\bibitem[Nosil et~al., 2006]{nosil2006migration}
Nosil, P., Crespi, B., Sandoval, C., and Kirkpatrick, M. (2006).
\newblock Migration and the genetic covariance between habitat preference and
  performance.
\newblock {\em The American Naturalist}, 167(3):E66--E78.

\bibitem[Parkes et~al., 2013]{parkes2013}
Parkes, M., Cortes, A., Van~Heel, D.~A., and Brown, M.~A. (2013).
\newblock Genetic insights into common pathways and complex relationships among
  immune-mediated diseases.
\newblock {\em Nature Reviews Genetics}, 14(9):661.

\bibitem[Peichel and Marques, 2017]{peichel2017}
Peichel, C.~L. and Marques, D.~A. (2017).
\newblock The genetic and molecular architecture of phenotypic diversity in
  sticklebacks.
\newblock {\em Phil. Trans. R. Soc. B}, 372(1713):20150486.

\bibitem[Pickrell et~al., 2016]{pickrell2016}
Pickrell, J.~K., Berisa, T., Liu, J.~Z., S{\'e}gurel, L., Tung, J.~Y., and
  Hinds, D.~A. (2016).
\newblock Detection and interpretation of shared genetic influences on 42 human
  traits.
\newblock {\em Nature genetics}, 48(7):709.

\bibitem[Platt et~al., 2010]{platt2010}
Platt, A., Vilhj{\'a}lmsson, B.~J., and Nordborg, M. (2010).
\newblock Conditions under which genome-wide association studies will be
  positively misleading.
\newblock {\em Genetics}, 186(3):1045--1052.

\bibitem[Rausher and Delph, 2015]{rausher2015}
Rausher, M.~D. and Delph, L.~F. (2015).
\newblock Commentary: When does understanding phenotypic evolution require
  identification of the underlying genes?
\newblock {\em Evolution}, 69(7):1655--1664.

\bibitem[Rockman, 2012]{rockman2012qtn}
Rockman, M.~V. (2012).
\newblock The qtn program and the alleles that matter for evolution: all that's
  gold does not glitter.
\newblock {\em Evolution: International Journal of Organic Evolution},
  66(1):1--17.

\bibitem[Saltz et~al., 2017]{saltz2017}
Saltz, J.~B., Hessel, F.~C., and Kelly, M.~W. (2017).
\newblock Trait correlations in the genomics era.
\newblock {\em Trends in ecology \& evolution}, 32(4):279--290.

\bibitem[Sella and Barton, 2019]{SellaBart19}
Sella, G. and Barton, N.~H. (2019).
\newblock Thinking {About} the {Evolution} of {Complex} {Traits} in the {Era}
  of {Genome}-{Wide} {Association} {Studies}.
\newblock {\em Annual Review of Genomics and Human Genetics}, 20(1):461--493.

\bibitem[Shikov et~al., 2020]{ShikovEtal20}
Shikov, A.~E., Skitchenko, R.~K., Predeus, A.~V., and Barbitoff, Y.~A. (2020).
\newblock Phenome-wide functional dissection of pleiotropic effects highlights
  key molecular pathways for human complex traits.
\newblock {\em Scientific Reports}, 10(1):1037.

\bibitem[Stearns, 2010]{S10}
Stearns, F.~W. (2010).
\newblock One hundred years of pleiotropy: a retrospective.
\newblock {\em Genetics}, 186(3):767--773.

\bibitem[Storey et~al., 2019]{QvalueR19}
Storey, J.~D., Bass, A.~J., Dabney, A., and Robinson, D. (2019).
\newblock {\em qvalue: Q-value estimation for false discovery rate control}.
\newblock R package version 2.14.1.

\bibitem[Storey and Tibshirani, 2003]{StorTibs03}
Storey, J.~D. and Tibshirani, R. (2003).
\newblock Statistical significance for genomewide studies.
\newblock {\em Proceedings of the National Academy of Sciences},
  100(16):9440--9445.

\bibitem[Turelli, 1984]{Turelli1984}
Turelli, M. (1984).
\newblock Heritable genetic variation via mutation-selection balance: Lerch's
  zeta meets the abdominal bristle.
\newblock {\em Theoretical population biology}, 25(2):138--193.

\bibitem[Turelli, 1985]{Turelli85}
Turelli, M. (1985).
\newblock Effects of pleiotropy on predictions concerning mutation-selection
  balance for polygenic traits.
\newblock {\em Genetics}, 111(1):165--195.

\bibitem[Turelli and Barton, 1990]{TureBart90}
Turelli, M. and Barton, N.~H. (1990).
\newblock Dynamics of polygenic characters under selection.
\newblock {\em Theoretical Population Biology}, 38(1):1--57.

\bibitem[Verbanck et~al., 2018]{verbanck2018}
Verbanck, M., Chen, C.-Y., Neale, B., and Do, R. (2018).
\newblock Detection of widespread horizontal pleiotropy in causal relationships
  inferred from mendelian randomization between complex traits and diseases.
\newblock {\em Nature genetics}, 50(5):693.

\bibitem[Visscher et~al., 2017]{visscher2017}
Visscher, P.~M., Wray, N.~R., Zhang, Q., Sklar, P., McCarthy, M.~I., Brown,
  M.~A., and Yang, J. (2017).
\newblock 10 years of gwas discovery: biology, function, and translation.
\newblock {\em The American Journal of Human Genetics}, 101(1):5--22.

\bibitem[Visscher and Yang, 2016]{visscher2016}
Visscher, P.~M. and Yang, J. (2016).
\newblock A plethora of pleiotropy across complex traits.
\newblock {\em Nature genetics}, 48(7):707.

\bibitem[Wagner and Zhang, 2011]{WZ11}
Wagner, G.~P. and Zhang, J. (2011).
\newblock The pleiotropic structure of the genotype--phenotype map: the
  evolvability of complex organisms.
\newblock {\em Nat. Rev. Genet.}, 12(3):204--213.

\bibitem[Walsh and Blows, 2009]{WB09}
Walsh, B. and Blows, M.~W. (2009).
\newblock Abundant genetic variation + strong selection = multivariate genetic
  constraints: A geometric view of adaptation.
\newblock {\em Annu. Rev. Ecol. Evol. Syst.}, 40(1):41--59.

\bibitem[Walsh and Lynch, 2018]{WalshLynch18}
Walsh, B. and Lynch, M. (2018).
\newblock {\em Evolution and selection of quantitative traits}.
\newblock Sinauer Associates, Oxford University Press, Clarendon st., London,
  UK.

\bibitem[Watanabe et~al., 2019]{watanabe2019}
Watanabe, K., Stringer, S., Frei, O., Mirkov, M.~U., Leeuw, C.~d., Polderman,
  T. J.~C., Sluis, S. v.~d., Andreassen, O.~A., Neale, B.~M., and Posthuma, D.
  (2019).
\newblock A global overview of pleiotropy and genetic architecture in complex
  traits.
\newblock {\em Nature Genetics}, 51(9):1339--1348.

\bibitem[Wei et~al., 2014]{wei2014}
Wei, W.-H., Hemani, G., and Haley, C.~S. (2014).
\newblock Detecting epistasis in human complex traits.
\newblock {\em Nature Reviews Genetics}, 15(11):722.

\bibitem[Wei and Nielsen, 2019]{wei2019ccr5}
Wei, X. and Nielsen, R. (2019).
\newblock Ccr5-$\delta$ 32 is deleterious in the homozygous state in humans.
\newblock {\em Nature medicine}, page~1.

\bibitem[Wright, 1977]{Wright77}
Wright, S. (1977).
\newblock Evolution and the genetics of populations. volume 3. experimental
  results and evolutionary deductions.
\newblock {\em Evolution and the genetics of populations. Volume 3.
  Experimental results and evolutionary deductions.}

\bibitem[Zhang and Hill, 2003]{ZhangHill03}
Zhang, X.~S. and Hill, W.~G. (2003).
\newblock Multivariate stabilizing selection and pleiotropy in the maintenance
  of quantitative genetic variation.
\newblock {\em Evolution}, 57(8):1761--1775.

\bibitem[Zhou and Stephens, 2014]{ZhouStep14}
Zhou, X. and Stephens, M. (2014).
\newblock Efficient multivariate linear mixed model algorithms for genome-wide
  association studies.
\newblock {\em Nature Methods}, 11(4):407--409.

\bibitem[Zhu et~al., 2016]{zhu2016}
Zhu, Z., Zhang, F., Hu, H., Bakshi, A., Robinson, M.~R., Powell, J.~E.,
  Montgomery, G.~W., Goddard, M.~E., Wray, N.~R., Visscher, P.~M., et~al.
  (2016).
\newblock Integration of summary data from gwas and eqtl studies predicts
  complex trait gene targets.
\newblock {\em Nature genetics}, 48(5):481.

\end{thebibliography}
