# Supplementary material for: Pleiotropy or linkage? Their relative contributions to the genetic correlation of quantitative traits and detection by multitrait GWA studies
Source: Genetics. 2021 Sep 25;219(4):iyab159. doi: 10.1093/genetics/iyab159 (PMC8664587; doi:10.1093/genetics/iyab159)
Supplement: iyab159_Supplementary_Data [file iyab159_supplementary_data.zip › main.tex]

\documentclass[14pt,a4paper]{article}
\usepackage[text={15.8cm,25cm},centering]{geometry}

\usepackage{array}
\usepackage{tabularx}
\usepackage{graphicx}
\usepackage{amssymb}
\usepackage{amsmath}
\usepackage{lineno}
\usepackage{multirow}
\usepackage[table,xcdraw]{xcolor}
\usepackage{adjustbox}
\usepackage{pdflscape}
\usepackage{setspace}
\usepackage{color}
\usepackage{lscape}
%\usepackage{ledmac}
\newcommand{\red}[1]{\textcolor{red}{#1}}
\newcommand{\comment}[1]{\textit{\red{#1}}}
\newcommand{\beginsupplement}{%
        \setcounter{table}{0}
        \renewcommand{\thetable}{S\arabic{table}}%
        \setcounter{figure}{0}
        \renewcommand{\thefigure}{S\arabic{figure}}%
     }

\newcolumntype{R}{>{\small}r@{\hspace{1pt}}}
\newcolumntype{V}{>{\scriptsize}r@{\hspace{1pt}}}
\newcolumntype{L}{>{\scriptsize(}l<{)}}

\onehalfspacing

\usepackage[labelfont={bf}]{caption}
\usepackage[round]{natbib}
\setcitestyle{authoryear}

\begin{document}

\section*{Pleiotropy or linkage? Their relative contributions to the genetic correlation of quantitative traits and detection by multi-trait GWA studies.}
\begin{center}
{Jobran Chebib\textsuperscript{*,$\dagger$} and Fr\'ed\'eric Guillaume\textsuperscript{*,$\ddagger$,1}}
\end{center}
{\textsuperscript{*}Department of Evolutionary Biology and Environmental Studies, University of Z\"urich, Winterthurerstr.~190, 8057 Z\"urich, Switzerland}\\
{\textsuperscript{$\dagger$}Institute of Evolutionary Biology, University of Edinburgh, Edinburgh, EH9 3FL, UK}\\
{\textsuperscript{$\ddagger$}Organismal and Evolutionary Biology Research Program, University of Helsinki, PL 65, 00014 Helsinki, Finland}

\vspace{1cm}
\begin{abstract}
Genetic correlations between traits may cause correlated responses to selection. Previous models described the conditions under which genetic correlations are expected to be maintained. Selection, mutation and migration are all proposed to affect genetic correlations, regardless of whether the underlying genetic architecture consists of pleiotropic or tightly linked loci affecting the traits. Here, we investigate the conditions under which pleiotropy and linkage have different effects on the genetic correlations between traits by explicitly modeling multiple genetic architectures to look at the effects of selection strength, degree of correlational selection, mutation rate, mutational variance, recombination rate, and migration rate. We show that at mutation-selection(-migration) balance, mutation rates differentially affect the equilibrium levels of genetic correlation when architectures are composed of pairs of physically linked loci compared to architectures of pleiotropic loci. Even when there is perfect linkage (no recombination within pairs of linked loci), a lower genetic correlation is maintained than with pleiotropy, with a lower mutation rate leading to a larger decrease. These results imply that the detection of causal loci in multi-trait association studies will be affected by the type of underlying architectures, whereby pleiotropic variants are more likely to be underlying multiple detected associations. We also confirm that tighter linkage between non-pleiotropic causal loci maintains higher genetic correlations at the traits and leads to a greater proportion of false positives in association analyses.
\end{abstract}

\bigskip\noindent\textit{Keywords:}  Genetic Architecture | Correlational selection | Multivariate | Forward-time simulation | SNP | Spurious pleiotropy | Trait mapping

\bigskip\noindent\textit{Running title:} Pleiotropy or linkage?


\bigskip\noindent\textsuperscript{1}{\footnotesize \textit{corresponding author:} E-mail: frederic.guillaume@helsinki.fi}\\
{\footnotesize Version 3 of this preprint has been peer-reviewed and recommended by Peer Community In Evolutionary Biology\\
(https://doi.org/10.24072/pci.evolbiol.100087).}

\clearpage
\linenumbers
%% main text
\section*{Introduction}
Both pleiotropy and linkage disequilibrium create genetic correlations between traits so that traits do not vary independently of one another \citep{Wright77,A92,WB09}. Under natural selection, strong genetic correlation can prevent a combination of traits from reaching their respective optimum trait values \citep{FM96}. Likewise, under artificial selection it can constrain breeders from improving one trait due to undesired changes in another, and in medical gene targeted therapy treatments it can cause adverse side-effects \citep{Wright77,parkes2013,visscher2017,wei2019ccr5}.
Pleiotropy can cause genetic correlation because one gene's product (e.g., an enzyme or a transcription factor) has more than one target and therefore affects more than one trait or because one gene's product belongs to a metabolic pathway that has more than one downstream effect \citep{Hodgkin1998,S10,WZ11}. Linkage disequilibrium (LD) may be the result of a set of loci in close physical proximity on a chromosome that makes a set of alleles at those loci less likely to be split up by recombination and therefore more likely to get passed on together from one generation to the next. But other mechanisms leading to the transmission of one combination of alleles at separate loci over another combination, can also generate LD and create genetic correlations between traits that those loci affect \citep[e.g., drift, migration, assortative mating; ][]{FM96}.

The evolutionary dynamics of pleiotropic versus linked loci in creating genetic correlations are expected to be similar under the assumptions of complete linkage (no recombination) between pairs of loci each affecting a different trait, weak stabilizing selection, weak mutational effects and large mutation rates \citep{L84}. Correlational selection is when selection favors correlated values at phenotypic traits, which should translate into correlated genetic effects at the underlying loci affecting the traits. This has been shown to be the case in models attempting to approximate the level of genetic variance and covariance maintained at mutation-selection balance at pleiotropic loci affecting polygenic traits \citep{L80, Turelli85, ZhangHill03, ChanChev20}. For the case of tight linkage between pairs of loci affecting separate traits, \citet{L84} suggested that it ``is nearly equivalent to'' pleiotropic loci affecting both traits. Therefore, the genetic correlation maintained under correlational selection by tight linkage between non-pleiotropic loci should in principle approximate that of pleiotropic loci predicted by previous multivariate quantitative genetics models \citep{L80, ZhangHill03}. However, the conditions under which this statement is correct have not been fully elucidated. Yet, the fact that the same equilibrium genetic correlation under correlational selection has been obtained under different theoretical assumptions about the rate and effect size of mutations by \citet{L84} and \citet{ZhangHill03} tends to suggest that Lande's statement may hold generally \citep[see also][for a recent re-analysis]{ChanChev20}.

Under assumptions of weak mutational effects and relatively high mutation rates \citep[such that mutational variance is lower than the standing genetic variance of the trait, settings known as the Gaussian mutation regime;][]{L75}, \citet{L84} determined that the maximum genetic correlation due to pleiotropy or linkage may be almost as large as the strength of correlational selection, which can be calculated from the genetic covariance and the genetic variances of the traits, respectively, as:
\begin{equation}
\label{eq:gcorL84-10a}
genetic\hspace{0.25em} covariance\hspace{0.25em} (b) = \frac{\rho_\omega\omega^2\mu\alpha^2}{2c},
\end{equation}
\begin{equation}
\label{eq:gcorL84-10b}
genetic\hspace{0.25em} variance\hspace{0.25em} (c) = \sqrt[]{(1+\sqrt{1-\rho_\omega^2})\omega^2\frac{\mu\alpha^2}{2}},
\end{equation}
where $\rho_\omega$ is the strength of correlational selection acting between the traits, $\omega^2$ is the strength of stabilizing selection (with lower values representing stronger selection), $\mu$ is the haploid per-locus mutation rate, and $\alpha^2$ is the per-locus mutational variance. The model is for an infinite population. If there are equal mutation variances and selection strengths among traits then the genetic correlation is calculated as:
\begin{equation}
\label{eq:gcorL84-10c}
genetic\hspace{0.25em} correlation = \frac{b}{c} = \frac{\rho_\omega}{1+\sqrt{1-\rho_\omega^2}}.
\end{equation}
From equations (1-2) we see that the genetic covariance depends on both the strength of correlational selection between traits and selection on each trait, as well as on the mutational inputs (mutation rate and mutational variance) of the genes affecting those traits. Yet, from equation (\ref{eq:gcorL84-10c}) the resulting genetic correlation among traits is independent of the genetic architecture of the traits because the influences of the mutational input on the variance and the covariance cancel out exactly.

Interestingly, the same result was obtained by \citet{ZhangHill03} under the assumptions of the house-of-cards mutation regime \citep[most of the genetic variance of the trait is contributed by few mutations of large effect, see][]{Turelli1984, Bulmer89, JohnBart05, WalshLynch18}. Equations (1-3) assume that the mutations at pleiotropic loci have uncorrelated effect on the traits, i.e., there is no mutational correlation ($\rho_\mu=0$). \citet{ChanChev20} recently showed that the equivalence between the Gaussian and house-of-cards regimes holds even when $\rho_\mu\neq0$. They further derived the equilibrium G-matrix under the Gaussian regime at mutation-selection-drift balance, which will be useful in this study for generating expectations under Gaussian assumptions. For that same case of a multivariate, non-correlated Gaussian distribution of mutational effects at pleiotropic loci, Lande goes on further to state that the case of complete linkage between pairs of loci affecting different traits is ``equivalent to a lesser number of loci with pleiotropic effects'', suggesting that equations (\ref{eq:gcorL84-10a}-\ref{eq:gcorL84-10c}) also apply to pairs of linked loci. However, the difference between pleiotropic and linked non-pleiotropic loci has not been quantified nor has the scaling of the genetic variance and covariance been examined.

One key difference between pleiotropic and non-pleiotropic loci is that pleio-tropic loci require only one mutation to affect multiple traits and build-up genetic co-variation, while linked non-pleiotropic loci require as many mutations as the number of traits, with each locus affecting a separate trait. The mutation rate may thus play an important role in distinguishing the two types of genetic architectures. This is because a given mutation at a pair of linked loci can only affect one trait. Therefore, linked loci may not be strictly equivalent to pleiotropic loci because of their lack of mutational co-variation. In contrast, mutations at pleiotropic loci provide the opportunity for combinations of effects in all directions of phenotype space to match patterns of correlational selection better than mutations at linked loci. However, Lande's (\citeyear{L84}) derivations assume a similar multivariate Gaussian distribution of allele effects for the pleiotropic and non-pleiotropic loci.

Additionally, levels of trait genetic covariation can be influenced by other evolutionary processes that affect allele frequencies, and the covariation of allelic values in a population (e.g., migration \citep{GW07}, drift \citep{G07,ChanChev20}, inbreeding \citep{L84}, and phenotypic plasticity \citep{DW12}). Migration affects genetic covariation because when it is sufficiently high (relative to selection in the focal population), then combinations of alleles coming from a source population will also be maintained in the focal population. This can lead to higher genetic covariation between traits in the focal populations, whether the combinations of alleles immigrating are (more likely to be) correlated in their effects on those traits or not \citep{GW07}. Migration may also have different effects depending on whether the genetic architecture is pleiotropic or made up of linked loci, but this has not been explored either. Recombination can also reduce genetic correlations between traits by breaking up associations between alleles at linked loci, but the same cannot occur with a pleiotropic locus. These considerations therefore suggest that linkage and pleiotropy can have different effects on genetic variance and covariances depending on mutation, recombination and selection regimes, but this comparison was not fully explored in any previous model.

Finally, knowing how linked loci affect genetic correlations among traits is important when utilizing a genome-wide association study (GWAS) to identify causal genetic variants underlying one or more traits. GWAS use the rapid increase in genomic sequencing to find correlations between traits and genotypes, and their success is dependent on the effect sizes of the loci and the distinction between phenotypes. GWAS have had success in associating genetic variants with traits of interest, which have allowed researchers to find the molecular underpinnings of trait change \citep{visscher2017}. Moving from one trait to two or more trait associations can lead to the discovery of pleiotropic loci \citep{saltz2017}. One GWAS using 1094 traits and 14,459 genes, found that 44\% of genes were ``pleiotropic'', but this was determined by assigning genetic variants to the closest gene and even to both flanking genes when the genetic variant was intergenic \citep{chesmore2018}. This conflates linkage and pleiotropy, and the chain of causality \citep{platt2010}. Another study, found 81\% of associated genes and 60\% of associated SNPs were pleiotropic, but they could not rule out SNPs associated with traits due to linkage disequilibrium \citep{watanabe2019}. Unfortunately, determining whether genetic variant associations and trait correlations are actually the result of pleiotropy or linkage is difficult since they often map to large regions of genomes, or are in intergenic regions and do not associate with the closest genes \citep{FlintMackay2009, zhu2016, peichel2017, visscher2017}. Distinguishing between the two types of genetic architectures is important for understanding the underlying molecular functions of the traits, and determining how the traits may be differently affected by selection \citep{lynch1998genetics, barretthoekstra2011, saltz2017}. This is salient at a time when an increasing number of traits of interest (e.g., human diseases) appear to be affected by loci that affect other traits, and especially when targeted gene therapy clinical trials are more widespread than ever \citep{edelstein2007, cai2016crispr, pickrell2016, visscher2016, chesmore2018, ginn2018}. There are potentially negative implications for gene therapy because repairing a gene underlying one disease might increase risk for another disease. For example, some genetic variants that are associated with greater risk of Ankylosing spondylitis are also associated with less risk of Rheumatoid arthritis, and so ``repairing'' a specific allele would have undesired side-effects in this case \citep{parkes2013,gratten2016}.

Here, we are interested in the conditions under which pleiotropic loci behave similarly or differently to tightly linked loci affecting different traits, with respect to their effects on genetic correlations between the traits. We first derive a mathematical expression for the variance-covariance genetic structure of a pair of traits affected by a pair of non-pleiotropic loci. We then use computer simulations to investigate whether the effect of evolutionary forces on the genetic correlation between traits is dependent on the type of genetic architecture (pleiotropic or linked loci), and mutation regime (Gaussian and house-of-cards). We focus on the relative contributions of selection, mutation, recombination and migration to the build up of genetic correlation between traits having different genetic architectures. We show that unless mutation rates are high as in the Gaussian regime, genetic architectures with tight linkage between loci maintain lower equilibrium genetic correlations than pleiotropic architectures. Even when mutation rates are high, other evolutionary forces affecting equilibrium levels of genetic correlation still show a difference between architectures but to a much lesser extent. Additionally, we simulate genomic single-nucleotide polymorphism (SNP) data sets using the different architectures, and show that map distances between causative and non-causative QTL affect false positive proportions in GWA analyses.

\section*{Model}

We seek to express the variance-covariance matrix of two quantitative traits as a function of the mutational input at two diploid non-pleiotropic linked loci, which is considered to be equivalent to one pleiotropic locus in \citet{L84}. We use the same mutational parameters as in equations (\ref{eq:gcorL84-10a}-\ref{eq:gcorL84-10b}): Mutational effects, $a$, at a locus are drawn from a Gaussian distribution $\mathcal{N}(0,\alpha^2)$ with mean 0 and variance $\alpha^2$ and are added to the existing allelic value at rate $\mu$. To better express the difference between pleiotropic and non-pleiotropic loci, we introduce a second parameter $\theta$ such that the column vector of mutation effects on traits 1 and 2 can be expressed as:
\begin{equation}
\label{eq:a_vect}
\mathbf{a}=\left( a\cos(\theta), a\sin(\theta)\right)^T
\end{equation}
where $\theta$ represents the direction of the mutational vector in the 2-trait plane, and $^T$ denotes transpose. The angle $\theta$ is uniformly distributed between 0 and $2\pi$ for pleiotropic loci, while it can only take values [$0,\pi/2,\pi, 3\pi/2$] for a pair of non-pleiotropic loci. The distribution of effects at a pleiotropic locus is a bivariate Gaussian $\mathcal{N}_2(0,\mathbf{M})$ with mean zero, a diagonal variance-covariance matrix $\mathbf{M}= \alpha^2 \mathbf{I}$, as in \citet{L84}, and $\mathbf{I}$ is the 2-dimensional identity matrix. In contrast, the mutational input for two non-pleiotropic loci is the weighted sum of two normal distributions along trait 1 or trait 2 with probability $\mu(1-\mu)$ contributed by separate mutations in either locus and of a bivariate distribution with probability $\mu^2$ contributed by two mutations arising in both loci at the same time. The full distribution of mutation effects at a pair of two haploid loci $(\mathbf{x})$, with $\mathbf{x}=(x_1,x_2)^T $, $x_1$ affecting trait 1 and $x_2$ trait 2, can be written as:
\begin{equation}
\label{eq:jointPDF}
f(\mathbf{x})=\frac{\mu(1-\mu)\mathcal{N}(0,\alpha^2)(\cos{(\theta)}, \sin{(\theta)})^T + \mu^2\mathcal{N}_2(0,\mathbf{M})}{1-(1-\mu)^2}.
\end{equation}
Because of the negligible contribution of double mutations for $\mu\ll1$, $f(\mathbf{x})$ is basically a cross set along both axes of phenotype space, far from a bivariate Gaussian as assumed by Lande:% because $f(\mathbf{x})=\frac{\mu(1-\mu)}{1-(1-\mu)^2}\left( \mathrm{E}[a],~0\right)^T$ for $\theta= \left[0~\text{or}~\pi\right]$, and $f(\mathbf{x})=\frac{\mu(1-\mu)}{1-(1-\mu)^2}\left(0,~\mathrm{E}[a]\right)^T$ for $\theta= \left[\pi/2~\text{or}~3\pi/2\right]$.
\begin{gather}
f(\mathbf{x})=\frac{\mu(1-\mu)}{1-(1-\mu)^2} \cdot \begin{cases}
       \left(0,~\mathrm{E}[a]\right)^T & \text{\ for \ }\theta= \left[\pi/2~\text{or}~3\pi/2\right] \\
       \left( \mathrm{E}[a],~0\right)^T& \text{\ for \ }\theta= \left[0~\text{or}~\pi\right]
\end{cases},
\end{gather}
with $\mathrm{E}[a]$ the expected average mutation effect with $a \sim \mathcal{N}(0,\alpha^2)$.

Stabilizing selection on the two traits is represented by a bivariate Gaussian surface with variance $\omega^2$ and correlation $ \rho_\omega$, giving the selection matrix
\begin{equation}
\label{eq:Omega}
\mathbf{\Omega}=\omega^2\begin{pmatrix}
1 &  \rho_\omega \\
 \rho_\omega & 1
\end{pmatrix}.
\end{equation}
The G-matrix (genetic variance-covariance matrix) at mutation-selection balance for a single haploid pair of fully linked loci can be found using the house-of-cards approximation for an infinite population sitting at the trait optimum under stabilizing selection \citep{Bulmer89}:
\begin{equation}
\label{eq:Ghoc}
\mathbf{G}=2~\mu\frac{\mathbf{aa}^T}{\mathbf{a}^T\cdot\mathbf{\Omega}^{-1}\cdot \mathbf{a}}.
\end{equation}
With \textbf{a} as in (\ref{eq:a_vect}) and $ \mathbf{\Omega} $ as in (\ref{eq:Omega}), we find:
\begin{equation}
 \label{eq:G1locus}
 \mathbf{G}=2~\mu~\omega^2\left( \dfrac{1- \rho_\omega^2}{1- \rho_\omega~2\cos{(\theta)}\sin{(\theta)}}\right)\begin{pmatrix}
 \cos{(\theta)}^2 & \cos{(\theta)}\sin{(\theta)}\\
 \cos{(\theta)}\sin{(\theta)} & \sin{(\theta)}^2
 \end{pmatrix}.
\end{equation}
From (\ref{eq:G1locus}) and the distribution of $\theta$, it is clear that mutations at non-pleiotropic loci cannot generate genetic covariance between the traits because the matrix part of (\ref{eq:G1locus}) becomes {\scriptsize $\begin{pmatrix}
1 & 0 \\
0 & 1
\end{pmatrix}$} for $\theta\in \left[0,\pi/2,\pi, 3\pi/2\right]$. The same conclusion is reached from (\ref{eq:jointPDF}) for continuous effects at the two loci. The distribution of mutation effects at two linked loci is principally concentrated on the two trait axes, as illustrated in Figure \ref{fig:3dmutdistros}a. Therefore, non-pleiotropic mutations do not directly contribute to genetic covariance at the two traits unless the mutation rate is very high. The same is true for multiple pairs of loci when the pairs are unlinked, assuming linkage equilibrium among pairs, as in \citet{L84}. Nevertheless, covariance should principally build up from linkage disequilibria within pairs, caused by correlational selection on the two traits. Note that the pleiotropic case is fully covered in \citet{L80,L84,ZhangHill03,ChanChev20}.

\begin{figure}[hp]
    \centering
    \includegraphics[width=1.2\linewidth]{3DMutDistros}
    \caption{Distributions of mutational effects on two traits, Trait 1 (x-axis) and Trait 2 (y-axis). Graph (a) illustrates the distribution obtained from equation \ref{eq:jointPDF} for 10,000 non-pleiotropic mutations at a pair of linked loci with $\alpha^2=0.1$ and $\mu=10^{-5}$. Graph (b) illustrates the distribution of pleiotropic mutations with the same characteristics as in (a) obtained from a bivariate normal distribution.}
    \label{fig:3dmutdistros}
\end{figure}


\section*{Simulations}
We built individual-based simulations to understand the dynamics of the genetic correlation at linked non-pleiotropic loci, and compare with equilibrium values at pleiotropic loci, incorporating different levels of linkage disequilibrium stemming from physical linkage, selection, and migration.
We modeled four different genetic architectures in a modified version of the individual-based, forward-in-time, population genetics simulation software \textsc{Nemo} \citep{GR06,CG17}. \textsc{Nemo} was modified to allow individual non-pleiotropic loci to affect different quantitative traits. To compare how pleiotropy and linkage differentially affect the genetic correlation between traits, we modeled a set of 120 pairs of linked, non-pleiotropic loci, and a set of 120 pleiotropic loci affecting the two traits. The traits were thus polygenic, as expected for many phenotypic traits in plants and animals \citep{BarghiEtal20, BoyleEtal17, Mackay01, SellaBart19}. We also ran a set of simulations with 60 loci affecting each trait as a comparison. We varied the recombination distance between the two non-pleiotropic loci of each pair with distances 0cM, 0.1cM, or 1cM (Figure \ref{fig:Linkmap}). Pairs were unlinked to other pairs. The pleiotropic loci were also unlinked to each other. The recombination rates chosen represent no recombination between linked loci, as well as an average and an extreme value of recombination at ``hotspots'' in the human genome, respectively \citep{myers2006}. All loci had additive effects on the traits.

\begin{figure}[ht]
\centering
\includegraphics[width=12cm]{LinkageVsPleio.jpg}
\caption{Four genetic architectures showing the distribution of loci on 120 linkage groups. In the case of non-pleiotropic pairs of loci affecting the two different traits on each linkage group are either 1, 0.1 or 0 cM apart. In the case of the pleiotropic architecture, each locus on each chromosome affects both traits.}
\label{fig:Linkmap}
\end{figure}

Unless otherwise specified, each simulation was run with 5,000 initially mono-morphic, diploid individuals (variation is gradually introduced through mutations) for 50,000 generations achieving mutation-selection-drift(-migration) balance in order to observe general patterns of genetic correlation. Individuals were hermaphrodites mating at random within a population, with non-overlapping generations. Phenotypes were calculated for each of the two traits modeled by summing the allelic values of all loci affecting each trait. Gaussian stabilizing selection was applied and determined the survival probability of juveniles, whose fitness was calculated as $w=\exp\left[-\frac{1}{2}\left((\mathrm{\mathbf{z}}-\mathbf{\theta})^{\mathrm{T}}\cdot\mathbf{\Omega}^{-1}\cdot(\mathrm{\mathbf{z}}-\mathbf{\theta})\right)\right]$, where $\textbf{z}$ is the individual phenotype vector (initialized to the optimum values), $\mathbf{\theta}$ is the vector of local optimal trait values (set to 10 for both traits in the focal population), and $\mathbf{\Omega}$ is the selection variance-covariance matrix (equation \ref{eq:Omega}). We explored the effect of the strength of stabilizing selection by setting $\omega^2 =$ 50, or 100, and the strength of correlational selection but setting $\rho_\omega$ = 0.5 or 0.9. The strength of selection scales inversely with $\omega^2$ where a value of 100 corresponds to weak (but non-trivial) selection. In contrast, a value of $\rho_\omega=0.9$ corresponds to strong correlational selection between traits \citep{L84,Turelli85}.

To examine the effects of mutational input on genetic correlation between traits, we contrasted two types of loci: loci with small effects and large mutation rates against loci of large but rare effects. These two contrasted architectures correspond to the assumptions of the Gaussian and house-of-cards regime, respectively \citep[see][]{Turelli1984}. In both cases, mutation effects are drawn from a normal distribution with mean zero and variance $\alpha^2$ at rate $\mu$ for each haploid locus. Pleiotropic mutation effects are drawn from a bivariate normal distribution with mean and covariance equal to zero, and per-trait variance of $\alpha^2$. To model mutational variation under the Gaussian regime, we set the mutation effect size $\alpha^2 = 0.001$ and $\mu = 10^{-3}$ such that $\mu \gg \alpha^2/\omega^2$ \citep{Turelli1984, Turelli85}. The house-of-cards regime corresponds to the condition $\mu \ll \alpha^2/\omega^2$ \citep{latter1960, bulmer1972, bulmer1980, Turelli1984, Turelli85}. We thus set $\alpha^2 = 0.1$ and $\mu = 10^{-5}$ for that case. The Gaussian regime ensures that mutational variation is lower than the standing variation at the quantitative loci so that the equilibrium distribution of allelic effects at each locus remains approximately normal \citep{L75}. In contrast, under the house-of-cards regime, the distribution of allelic effects at each locus is much more leptokurtic than Gaussian because almost all the variance is contributed by rare alleles of large effect \citep{Turelli1984,JohnBart05}. The house-of-cards assumptions seem more plausible because a mutational variance $\alpha^2$ larger than the standing variance at each locus is needed for more realistic mutation rates $\mu\ll10^{-3}$ to maintain sufficient genetic variance at mutation-selection balance, as argued by \citet{Turelli1984} \citep[see also][]{Bulmer89, burger2000, JohnBart05}.

To study the continuity of effects between both model assumptions, we used all combinations of parameter values for $\mu$ in \{0.001, 0.0001, 0.00001\} and $\alpha^2$ in \{0.001, 0.1\}. Mutational effects were then added to the existing allelic values \citep[continuum-of-alleles model;][]{CK64}. All loci were assumed to have equal mutational variances and mutation rates. For simplicity, no environmental effects on the traits were included. Another set of simulations were run with reduced recombination between pairs of non-pleiotropic, fully linked loci. The pairs were set 0.001cM, 0.1cM or 1cM apart on a single chromosome to understand the effect of linkage disequilibrium between pairs on the build up of genetic correlation.

To examine the effects of migration from a source population on genetic correlation between traits, additional sets of simulations were run with uni-directional migration from a second population (as in an island-mainland model with each population consisting of 5000 individuals) with backward migration rates ($m$) of 0.1, 0.01, and 0.001. The backward migration rate represents the average proportion of new individuals in the focal population whose parent is from the source population. The local optimum values for the two traits in the source population were set at $\mathbf{\theta}=\left[ \sqrt{50}, \sqrt{50} \right]$ (10 units distance from the focal population's local optimum). Both focal and source populations had weak stabilizing selection with a strength of $\omega^2 = 100$, the focal population had no correlational selection between the two traits and the source population had a correlational selection of $\rho_\omega = $ 0 or 0.9.
Fifty replicate simulations were run for each set of parameter values and statistics were averaged over replicates. Averages were also compared against analytical expectations laid out by Lande (\citeyear{L84}) and reproduced here in Equations 1--3.

\subsection*{Mapping pleiotropic and non-pleiotropic loci with GWA analysis}
To elucidate the differential effects of pleiotropy and linkage on the detection of true causal genetic variants in association studies, we performed genome-wide association analyses (GWAA) on a set of additional simulations of neutral genetic loci linked to the causative QTL. The neutral loci were di-allelic with a per-allele mutation rate of $\mu=10^{-6}$. We placed 1000 neutral loci around each pleiotropic locus or non-pleiotropic pair of completely linked loci, thus simulating an additional 120,000 potentially polymorphic neutral loci linked to the additive, multi-allelic quantitative loci described before. The causative QTL were set in the center of their linkage groups (chromosomes). Each chromosome's map length was set to 0.1 cM, with neutral loci set equidistantly on each, resulting in a recombination rate of $10^{-6}$ between adjacent loci. We simulated a single Wright-Fisher population with $N_e=5000$ for 50,000 generations and saved the complete neutral SNP and selected QTL sequences for a sample of 1000 individuals at the end of each of 10 simulation replicates. The polymorphic SNP and QTL were extracted from those sequences and used for the GWA analyses. Univariate GWAA were performed on each trait independently with custom R scripts using simple linear regression. Multivariate GWAA were performed on both traits with a multivariate linear mixed model implemented in the software \textsl{gemma} (v0.98.1) \citep{ZhouStep14}. Results were obtained from command \texttt{`gemma -bfile sim\_bed\_file -maf 0.001 -lmm 2 -n 1 2 -k sim\_GRM -o output'} with the kinship matrix (genetic relatedness matrix) obtained from the command: \texttt{`gemma -bfile sim\_bed\_file -maf 0.001 -gk -o sim\_GRM'}. We used the \textit{p}-values obtained from likelihood-ratio tests. To determine significance of associations of neutral SNPs with trait variation, we transformed the \textit{p}-values to \textit{q}-values with the \textsl{qvalue} R package (v2.14.1) \citep{QvalueR19} using a significance threshold (FDR) of $\alpha=0.1$ \citep{StorTibs03}. We considered a segregating QTL discovered when at least one SNP was found significant on the same chromosome, within 0.05cM on each side of the QTL. The probability of detecting spurious pleiotropy can then be assessed by comparing the discovery rates of non-pleiotropic versus pleiotropic QTL in a multivariate GWAA. Discovery rates were computed as the proportion of polymorphic QTL found in the vicinity of neutral SNPs that were significantly associated with one or both phenotypes.

Finally, to better understand the differential effects of pleiotropy and linkage on the detection of true causal genetic variants, we modeled QTL as bi-allelic loci with the same allelic effect sizes as set in the continuous case. Mutations then only change the sign of the allelic effect at the loci. This way, causative SNPs, or quantitative trait nucleotides QTNs, can be mapped to trait variation similarly to marker SNPs. Significance was determined with custom made R-scripts performing linear regressions for each segregating SNP on each trait separately, and adjusting p-values for multiple comparisons following \citet{benjamini1995} with a FDR set at $\alpha=0.1$.

\section*{Simulation Results}

\subsection*{Effects of genetic architecture on genetic correlation at mutation-selection balance}

By generation 50,000, when mutation-selection balance equilibrium is reached, the simulations with pleiotropic loci under the house-of-cards regime maintain a higher average genetic correlation than pleiotropic loci under the Gaussian regime, and higher than simulations with linked non-pleiotropic loci under either regime (Figure \ref{fig:Gcor120loci}). The simulations under the Gaussian regime are well approximated by the Gaussian expectations of \citet{ChanChev20}. The Gaussian approximation also shows a good match with our house-of-cards simulations when the mutation rate is low ($\mu\leqslant0.0001$) (Figure \ref{fig:Gcor120loci}). The mutation-independent expectation for the equilibrium genetic correlation (equation \ref{eq:gcorL84-10c}) is reached by our pleiotropic architecture under the house-of-cards regime for all mutation rates and for the non-pleiotropic linked pairs only for the highest mutation rate ($\mu=0.001$). Therefore, linked non-pleiotropic loci behave like pleiotropic loci when the mutation rate is high: when $\mu\geqslant10^{-4}$ for mutations of small effects ($\alpha^2=0.001$, Gaussian regime), and $\mu\geqslant10^{-3}$ for mutations of large effects ($\alpha^2=0.1$, house-of-cards, hereafter HoC). Overall, we see a tendency for the genetic correlation to increase with the mutation rate for both the pleiotropic and non-pleiotropic loci as predicted by the Gaussian model of \citet{ChanChev20} (see Figure \ref{fig:Gcor120loci}). Additional simulations with 60 instead of 120 loci per trait shows an average small reduction of the genetic correlation with a reduction of the number of loci (Figure S1).

\begin{figure}[ht]
\centering
\includegraphics[width=12cm]{Rev1_figs/Gcor-120loci-Gauss-HoC.pdf}
\caption{Average genetic correlation between trait 1 and 2 at mutation-selection balance after 50,000 generations of stabilizing selection in one population with 5,000 randomly mating hermaphrodites. Average values over 30 replicates are given for simulations with 120 pairs of fully linked non-pleiotropic loci (circles) and 120 pleiotropic loci (triangles). Error bars show one standard deviation. Two sets of mutational parameters were used: $\alpha^2 = 0.001$ (black) and $\alpha^2 = 0.1$ (dark gray). The Gaussian regime ($\alpha^2 = 0.001$) is represented on the right-hand side where $\mu=1\text{e-}3$, while the house-of-cards (HoC) regime ($\alpha^2 = 0.1$) is on the left-hand side where $\mu=1\text{e-}5$. The dashed line represents Lande's (1984) expectations for pairs of linked loci (equ.~(\ref{eq:gcorL84-10c})), while the black line is the Gaussian expectation from \cite{ChanChev20}. Simulation parameters are $N= 5000$, $\omega^2 = 100$, $\rho_\omega = 0.9$.}
\label{fig:Gcor120loci}
\end{figure}


For the two sets of mutational parameters, under Gaussian and HoC assumptions, the increase in recombination (increased map distance in cM) within the pairs of linked non-pleiotropic loci rapidly decreases the equilibrium genetic correlation between the traits, as expected (Figure \ref{fig:LinkVsRs}). Stronger selection (obtained with $\omega^2=50$) increases the Gaussian expectation and the observed equilibrium value of both the pleiotropic and completely linked loci in the Gaussian regime, but did not affect the equilibrium reached in the HoC regime (Figure \ref{fig:LinkVsRs}a). A similar pattern is observed with selection for a lower phenotypic correlation ($\rho_\omega=0.5$) (Figure \ref{fig:LinkVsRs}c). At low mutation rates ($\mu=10^{-5}$, HoC), virtually no genetic correlation is observed between the traits affected by pairs of non-pleiotropic loci in all conditions, while pleiotropic loci maintained high genetic correlation in all cases (Figure \ref{fig:LinkVsRs}a-c). In contrast, simulations with a high mutation rate ($\mu=10^{-3}$) and a large mutational effect size ($\alpha^2=0.1$, HoC) always reach the level of genetic correlation between the two traits predicted by equation (\ref{eq:gcorL84-10c}) (see open circles in Figure \ref{fig:LinkVsRs}). Finally, increased linkage between the pairs of non-pleiotropic loci plays a similar role as increasing the allelic mutation rate; it increases the equilibrium genetic correlation between the trait even when the mutation rate is low ($\mu=10^{-5}$, HoC) (Figure \ref{fig:1chromHoC}).

\begin{figure}[ht]
	\centering
	\includegraphics[width=12cm]{Rev1_figs/Gcor-120Loci-linkage-Vs-rs.pdf}
	\caption{Effect of linkage distance within pairs of non-pleiotropic loci on average genetic correlation after 50,000 generations of correlated, stabilizing selection. Default simulation parameter values are in panel (b): $N= 5000$, $\omega^2 = 100$, $\rho_\omega = 0.9$. Stabilizing selection is stronger in panel (a) with $\omega^2 = 50$. Correlational selection is weaker in panel (c) with $\rho_\omega = 0.5$. Symbols and mutation parameters in inset and as in Figure \ref{fig:Gcor120loci}.}
	\label{fig:LinkVsRs}
\end{figure}

\begin{figure}[ht]
	\centering
	\includegraphics[width=8cm]{Rev1_figs/Gcor-120loci-1chrm-HoC.pdf}
	\caption{Effect of linkage between pairs of fully linked non-pleiotropic loci on average genetic correlation after 50,000 generations of correlated, stabilizing selection in the HoC regime. Error bars correspond to one standard deviation over 30 replicates. $N= 5000$, $\omega^2 = 100$, $\rho_\omega=0.9$, $\alpha^2 = 0.1$, and $\mu=10^{-5}$ (filled symbols), or $\mu=10^{-3}$ (open circles). The 120 pairs of non-pleiotropic loci were placed on a single chromosome at map distance shown on the x-axis. Pleiotropic loci are depicted with an inverse triangle. The dashed line represents Lande's (1984) expectation.}
	\label{fig:1chromHoC}
\end{figure}

\subsection*{Effects of migration on genetic correlation}
A higher migration rate from a source population, whose traits are under correlational selection, leads to higher genetic correlations in the focal population regardless of the genetic architecture (Figure \ref{fig:GcorMigrate}a). The effect of migration increases with tighter linkage and is highest with pleiotropic architecture. This effect on genetic correlation is still observed when there is no correlational selection on the traits in the source population, but to a largely reduced degree (Figure \ref{fig:GcorMigrate}b).

\begin{figure}[ht]
\centering
\includegraphics[width=12cm]{Rev1_figs/GcorMigration.pdf}
\caption{Effect of migration on the average genetic correlations in the focal populations (and their standard deviations) after 10,000 generations of migration from a source population with different migration rates ($m$) for four different genetic architectures. (a) Migration from a source population with correlational selection between traits ($\rho_\omega =  0.9$). (b) Migration from a source population without correlational selection between traits ($\rho_\omega = 0$).}
\label{fig:GcorMigrate}
\end{figure}


\subsection*{Effect of genetic architecture on QTL discovery rates in a GWAA}
In the HoC regime, when mapping neutral SNPs to trait variation, the pleiotropic architecture yields more significantly associated SNPs than the non-pleiotropic architecture, approximately 95 and 70, respectively, out of about 18,000 segregating SNPs (Table \ref{tab:GWAS}). The significant SNPs are also in higher LD with pleiotropic than non-pleiotropic segregating QTL. The genetic correlation between the traits doesn't affect the number of mapped SNPs (e.g., when correlational selection is decreased from 0.9 to 0.06, see Table \ref{tab:GWAS}). The difference in number of mapped SNPs is significant between non-pleiotropic and pleiotropic architectures (Welch t-test: \textit{p}=0.023 for $\rho_{\omega}=0.9$; \textit{p}=0.0085 for $\rho_{\omega}=0.06$). The QTL discovery rate (DR) of multivariate GWAA is higher for pleiotropic loci (57\%) than for non-pleiotropic loci ($\sim$40\%) for a similar strength of correlational stabilizing selection ($\rho_{\omega}=0.9$). The difference in discovery rates shrinks when the same genetic correlation is reached by pleiotropic and non-pleiotropic loci ($G_{cor}\approx$0.03, with $\rho_\omega=0.06$ for pleiotropic loci, see Table \ref{tab:GWAS}). The differences in DR are not significant here.

Compared to the HoC regime, the multivariate GWAA on neutral SNPs in the Gaussian regime had less power to detect significant associations, as shown by the lower number of significant SNPs, their LDs with QTLs, and the QTL discovery rate ($<$1\%) (Table \ref{tab:GWAS}). Moreover, only a single replicate out of 10 yielded significant SNP associations in the non-pleiotropic simulations, despite higher genetic correlations than in the HoC regime (0.4 \textit{vs.}~0.03, respectively, see Table \ref{tab:GWAS}). Therefore, the mutation regime, and especially the mutation rate was the main factor affecting the significance level of the GWAA and QTL discovery rates. For a similar mutation rate, significance remains higher for alleles of large effect at the QTL as in the HoC regime ($\alpha^2=0.1$) than for alleles of small effect ($\alpha^2=0.001$; see Table \ref{tab:GWAS}).

\begin{table}[htb]
\setlength\extrarowheight{2pt}
\setlength\tabcolsep{3pt}
\caption{Summary of the multivariate analyses of neutral SNP associations with the two traits under correlational selection. The pleiotropic QTL discovery rate (DR$_{pleio.}$) is the proportion of segregating QTL (\#QTL) that are significantly associated with a SNP within 0.05cM. The average LD of the significant SNPs with the closest QTL is evaluated with multi-allelic $r^2$. The significantly associated SNPs (SNP$_{pleio.}$) are associated with both traits. $G_{cor}$ is the mean genetic correlation of the two quantitative traits. All values are means and standard errors (in brackets) for 10 replicates of each simulation assessed at generation 50,000. The GWAAs were performed on samples of 1000 individuals. The mutation parameters of the QTL are in the first three columns and simulation parameters are similar to those in Figure \ref{fig:Gcor120loci}. See Methods for details about the neutral markers.}
\label{tab:GWAS}
\centering
\begin{tabular}{l>{\small}r>{\small}rRLRLRLRLRL}
\hline
 & \multicolumn{1}{c}{$\alpha^2$} & \multicolumn{1}{c}{$\mu$} & \multicolumn{2}{c}{DR$_{pleio.}$} & \multicolumn{2}{c}{$r^2$} & \multicolumn{2}{c}{$G_{cor}$} & \multicolumn{2}{c}{SNP$_{pleio.}$} & \multicolumn{2}{c}{\#QTL}\\
\hline
\multicolumn{3}{l}{\textsl{\textbf{Linkage}}} & \multicolumn{9}{l}{} \\
\textsl{Gauss.} & 0.001 & 1e-03 & 0.001 & n.a. & 0.076 & n.a.  & 0.419 & 0.014 & 0.1 & n.a. & 120.0 & 0.0\\
- & 0.1   & 1e-03 & 0.002 & n.a. & 0.004 & n.a.  & 0.640 & 0.003 & 0.2 & n.a. & 120.0 & 0.0\\
- & 0.001 & 1e-05 & 0.208 & 0.015 & 0.157 & 0.013 & 0.032 & 0.010 & 54.6 & 4.8 & 90.8 & 1.2\\
\textsl{HoC} & 0.1 & 1e-05 & 0.398 & 0.035 & 0.192 & 0.025 & 0.032 & 0.015 & 70.0 & 4.3 & 73.1 & 0.9\\
\hline
\multicolumn{3}{l}{\textsl{\textbf{Pleiotropy}}} & \multicolumn{9}{l}{}\\
\textsl{Gauss.} & 0.001 & 1e-03 & 0.007 & 0.003 & 0.039 & 0.009 & 0.434 & 0.014 &1.7 & 1.0 &  120.0 & 0.0\\
- & 0.1 & 1e-03 & 0.012 & 0.009 & 0.010 & 0.001 & 0.681 & 0.004 & 1.8 & 1.3 & 120.0 & 0.0\\
- & 0.001 & 1e-05 & 0.260 & 0.019 & 0.246 & 0.016 & 0.083 & 0.021 & 86.1 & 8.9 & 93.3 & 1.7\\
\textsl{HoC}$^{(a)}$ & 0.1 & 1e-05 & 0.387 & 0.032 & 0.268 & 0.020 & 0.035 & 0.035 & 94.6 & 6.9 & 78.8 & 1.9\\
\textsl{HoC}$^{(b)}$ & 0.1 & 1e-05 & 0.574 & 0.037 & 0.220 & 0.011 & 0.610 & 0.027 & 92.5 & 7.7 & 68.2 & 1.4\\
\hline
\multicolumn{13}{l}{{\footnotesize $^{(a)}$ $\rho_{\omega}=0.06$; $^{(b)}$ $\rho_{\omega}=0.9$; \textit{n.a.}: the significant SNPs were found in a single replicate.}}
\end{tabular}
\end{table}

Univariate GWAA on neutral SNPs are less prone than multivariate GWAA to detect marker SNPs associated with trait variation (see number of significant SNPs in Tables \ref{tab:GWAS} and \ref{tab:GWASuni}). Here, pleiotropic loci are SNPs detected in two univariate GWAA performed independently on traits 1 and 2. Almost no SNPs map to two traits in two independent univariate GWAA unless the QTL are pleiotropic or in the HoC regime (see Table \ref{tab:GWASuni}). Therefore, the spurious pleiotropy of the neutral markers is very low when compared to the multivariate GWAA. When mapping SNPs associated with non-pleiotropic linked QTL, the false pleiotropy discovery rate of the QTL is 3.5\% on average in the HoC regime, and 0\% in the Gaussian regime. The true pleiotropy discovery rates of pleiotropic loci are higher, reaching 4.9\% and 0.1\% in the HoC and Gaussian regimes, respectively. It is also higher when the genetic correlation between the traits increases from 0.035 to 0.61 in the HoC regime (see $G_{cor}$ in Table \ref{tab:GWAS}) but is lower when the QTL effect size is decreased to 0.001 (see Table \ref{tab:GWASuni}). The average univariate QTL discovery rates obtained when mapping a single trait at a time are 23.9\% and 0.01\% in the HoC and Gaussian regimes, respectively (Table \ref{tab:GWASuni}). Mutation rates and effect sizes of the QTL played the same role as with multivariate GWAA on both SNP significance and QTL discovery rates.

\begin{table}[htb]
\setlength\extrarowheight{2pt}
\setlength\tabcolsep{3pt}
\caption{Summary of the univariate analyses of neutral SNP independent associations with each trait. The pleiotropy discovery rate (DR$_{pleio.}$) is the proportion of segregating QTL detected simultaneously in two independent univariate GWAAs by mapping a SNP within 0.05cM of the QTL. The QTL discovery rate (DR$_{single}$) is the average proportion of QTL discovered by mapping a SNP within 0.05cM in either one or the other GWAA. LD between the significant SNP and the associated QTL is a multi-allelic $r^2$. The number of SNPs significantly associated with one of the two traits (SNP$_{sig.}$) is averaged over the two univariate GWAAs. The number of neutral SNPs that were found to be significant in two GWAAs (SNP$_{pleio.}$) represents spurious pleiotropy. The genetic correlation, number of segregating QTL and simulation details are as in Table \ref{tab:GWAS}.}
\label{tab:GWASuni}
\centering
\begin{tabular}{l>{\small}r>{\small}rRLRLRLRLRL}
\hline
 & \multicolumn{1}{c}{$\alpha^2$} & \multicolumn{1}{c}{$\mu$} & \multicolumn{2}{c}{DR$_{pleio.}$} & \multicolumn{2}{c}{DR$_{single}$} & \multicolumn{2}{c}{$r^2$} & \multicolumn{2}{c}{SNP$_{sig.}$} & \multicolumn{2}{c}{SNP$_{pleio.}$}\\
\hline
\multicolumn{3}{l}{\textsl{\textbf{Linkage}}} & \multicolumn{9}{l}{} \\
\textsl{Gauss.}    & 0.001 & 1e-03 & 0.0 & \textit{n.a.} & 0.001 & 0.001 & 0.038 & 0.012 & 0.1 & 0.1 & 0.0 & \textit{n.a.}\\
-     & 0.1 & 1e-03 & 0.0 & \textit{n.a.} & 4e-04 & \textit{n.a.} & 0.003 & \textit{n.a.} & 0.1 & \textit{n.a.} & 0.0 & \textit{n.a.}\\
-     & 0.001 & 1e-05 & 0.009 & 0.004 & 0.105 & 0.009 & 0.242 & 0.022 & 28.9 & 2.2 & 0.0 & \textit{n.a.}\\
\textsl{HoC}    & 0.1 & 1e-05 & 0.035 & 0.005 & 0.239 & 0.015 & 0.316 & 0.022 & 41.1 & 2.4 & 0.8 & 0.6\\

\hline
\multicolumn{3}{l}{\textsl{\textbf{Pleiotropy}}} &  \multicolumn{9}{l}{}\\
\textsl{Gauss.} & 0.001 & 1e-03 & 0.001 & 0.001 & 0.007 & 0.002 & 0.030 & 0.007 & 1.5 & 0.4 & 0.3 & \textit{n.a.} \\
-    & 0.1 & 1e-03 & 0.001 & 0.001 & 0.007 & 0.004 & 0.025 & 0.007 & 1.1 & 0.6 & 0.2 & \textit{n.a.}\\
- & 0.001 & 1e-05 & 0.019 & 0.004 & 0.122 & 0.008 & 0.238 & 0.016 & 37.4 & 2.6 & 2.4 & 0.9\\
\textsl{HoC}$^{(a)}$   & 0.1 & 1e-05 & 0.049 & 0.008 & 0.191 & 0.015 & 0.256 & 0.020 & 44.5 & 3.5 & 6.5 & 1.6\\
\textsl{HoC}$^{(b)}$ & 0.1 & 1e-05 & 0.075 & 0.006 & 0.208 & 0.019 & 0.261 & 0.022 & 39.7 & 4.5 & 14.1 & 3.5\\

   \hline
\multicolumn{11}{l}{{\footnotesize  $^{(a)}$ $\rho_{\omega}=0.06$; $^{(b)}$ $\rho_{\omega}=0.9$; \textit{n.a.}: significant SNP in zero or a single replicate.}}
\end{tabular}
\end{table}


\begin{table}[htb]
\setlength\extrarowheight{2pt}
\setlength\tabcolsep{3pt}
\caption{Summary of the univariate analyses of causative QTN associations with the two traits for linked pairs of non-pleiotropic and pleiotropic bi-allelic QTL. The pleiotropy false positive rate or spurious pleiotropy (FPR) is the proportion of non-pleiotropic QTNs significantly associated with both traits in two independent univariate GWAAs. The false negative rate (FNR) is the proportion of segregating pleiotropic QTN not associated with the two traits in two independent GWAAs. The mean $r^2$ measures LD within pairs of non-pleiotropic QTL bearing at least one significant QTN. The sample size is 1000 individuals. The strength of correlational selection is $\rho_{\omega}=0.9$ unless specified otherwise. Other simulation parameters are as presented before.}
\label{tab:QTNGWAA}
\centering
\begin{tabular}{>{\small}l>{\small}r>{\small}rRLRLRLRLRLRL}
  \hline
\multicolumn{9}{c}{}  & \multicolumn{6}{c}{QTN}\\
 & $\alpha^2$ & $\mu$ & \multicolumn{2}{c}{}  & \multicolumn{2}{c}{$r^2$} & \multicolumn{2}{c}{$G_{cor}$} & \multicolumn{2}{c}{$N_{sign}$ } & \multicolumn{2}{c}{$N_{pleio}$} & \multicolumn{2}{c}{$N_{segr}$}\\
\hline
\multicolumn{3}{l}{\textsl{\textbf{Linkage}} } & \multicolumn{2}{c}{\textit{FPR}} & \multicolumn{10}{l}{} \\
\textsl{Gauss.} & 0.001 & 1e-03 & 0.065 & 0.002 & 0.016 & 0.001 & -4E-04 & 0.003 & 194.6 & 1.0 & 12.6 & 0.5 & 240.0 & 0.0 \\
- & 0.1 & 1e-03 & 0.094 & 0.004 & 0.024 & 0.001 & 0.206 & 0.003 & 177.0 & 1.4 & 16.8 & 0.8 & 240.0 & 0.0 \\
- & 0.001 & 1e-05 & 0.185 & 0.006 & 0.378 & 0.013 & 0.002 & 0.008 & 115.0 & 1.0 & 21.4 & 0.8 & 188.2 & 6.2 \\
\textsl{HoC} & 0.1   & 1e-05 & 0.074 & 0.006 & 0.344 & 0.046 & 0.100 & 0.015 & 82.6 & 1.1 & 6.1 & 0.5 & 149.6 & 8.7 \\

\hline
\multicolumn{3}{l}{\textsl{\textbf{Pleiotropy}}} & \multicolumn{2}{c}{\textit{FNR}} & \multicolumn{10}{l}{} \\
\textsl{Gauss.} & 0.001 & 1e-03 & 0.700 & 0.010 & -- & -- & -3e-04 & 0.003 & 95.1 & 0.7 & 36.0 & 1.2 & 120.0 & 0.0 \\
-$^{(a)}$ & 0.1   & 1e-03 & 0.584 & 0.010 & -- & -- &  0.189 & 0.003 & 98.8 & 0.7 & 49.9 & 1.3 & 120.0 & 0.0 \\
-$^{(b)}$ & 0.001 & 1e-05 & 0.770 & 0.007 & -- & -- &  0.219 & 0.013 & 71.1 & 0.9 & 24.1 & 0.7 & 105.2 & 3.6 \\
\textsl{HoC}$^{(b)}$ & 0.1   & 1e-05 & 0.824 & 0.006 & -- & -- &  0.230 & 0.012 & 62.7 & 0.9 & 17.8 & 0.6 & 100.8 & 4.0 \\

\hline
\multicolumn{11}{l}{{\footnotesize  $^{(a)}$ $\rho_{\omega}=0.85$; $^{(b)}$ $\rho_{\omega}=0.01$}}


\end{tabular}
\end{table}

Finally, the mapping of causative SNPs, or QTNs (quantitative trait nucleotides) in univariate GWAAs shows rates of associations of non-pleoitropic QTNs with unaffected traits (i.e., false positive rates, FPR) of 6.5\% and 7.4\% in the Gaussian and HoC regimes, respectively (Table \ref{tab:QTNGWAA}). The rates increase with either increasing the allele effect size to 0.1 in the Gaussian regime or the mutation rate to $10^{-3}$ in the HoC regime. The FPR then reaches up to 9.4\% with an increase in the genetic correlation of the traits (Table \ref{tab:QTNGWAA}). Spurious pleiotropy of non-pleiotropic QTNs is highest for alleles of small effect with a high mutation rate  (FPR = 18.5\%, Table \ref{tab:QTNGWAA}). In comparison, the pleiotropic QTNs also show lower number of mapped QTNs with a lower mutation rate. The false negative rate (FNR) is thus higher in the HoC than in the Gaussian regime (Table \ref{tab:QTNGWAA}). Those results quantitatively strongly depend on the sample size of the analyses, as shown in Table S4. Increasing the sample size decreases the FNR and increases the FPR as the statistical power of the analysis increases, but the qualitative difference between the Gaussian and the HoC regimes remains.


\section*{Discussion}

The main expectation under the assumption of weak selection and strong correlational selection is that populations with a genetic architecture consisting of unlinked pairs of two completely linked loci (0cM distance) should maintain similar equilibrium levels of genetic correlation as a genetic architecture consisting of a lesser number of unlinked pleiotropic loci \citep{L84}. Furthermore, it is expected that pleiotropic loci should yield similar level of genetic correlation at mutation-selection balance irrespective of the mutation regime, assuming mutational effects are not correlated \citep{L80, ZhangHill03}. Contrary to those expectations, our analysis shows that the genetic architecture and especially the mutation regime determines the genetic correlation of the traits under correlational selection. We show that linked, non-pleiotropic loci yield similar genetic correlations as pleiotropic loci when mutation rates are high as in the Gaussian mutation regime but not when mutations are rare as in the house-of-cards regime. On the other hand, pleiotropic loci reach the deterministic genetic correlation expected under mutation-selection \citep{L80, ZhangHill03} for the house-of-cards regime only. Under a Gaussian regime, pleiotropic and non-pleiotropic loci better match the mutation-selection-drift equilibrium of \citet{ChanChev20}. Here, a high rate of mutation allows for multiple mutations in tightly linked pairs of QTL to accumulate and maintain levels of genetic covariance near to that of pleiotropic QTL. The same is true for loci of larger effect as in the HoC regime when the per-locus mutation rate is increased. It is, nevertheless, believed that the HoC regime better fits empirical estimates of per-trait standing genetic variance and trait heritability \citep{Turelli1984, Turelli85}.

Empirical estimations of mutation rates from varied species like bacteria and humans suggests that \textit{per-nucleotide} mutation rates are in the order of $10^{-8}$ to $10^{-9}$ \citep{nachman2000, ford2011, keightley2015estimation, lindsay2019}. If a polygenic locus consists of hundreds or thousands of nucleotides, as in the case of many quantitative trait loci (QTLs), then per-locus mutation rates may be as high as $10^{-5}$ or more, but the larger the locus the higher the chance of recombination between within-locus variants that are contributing to genetic correlation. Also, only a fraction of those mutations will have detectable functional effects. There only are a handful of examples of large loci with suppressed recombination such as a 16-kb region of chromosome IV of threespine stickleback fish and a 155-kb region of chromosome 17 in \textit{t}-haplotype mice \citep{bullard1992functional, herrmann2012mouse, jones2012genomic}. This leads us to believe that with empirically estimated levels of mutation and recombination, strong genetic correlation between traits are more likely to be maintained if there is an underlying pleiotropic architecture affecting them than will be maintained by tight linkage. Nevertheless, as non-pleiotropic loci become more tightly linked on the genetic map, higher genetic co-variation can be maintained by correlational selection favoring linkage disequilibrium among multiple pairs of non-pleiotropic loci at short recombination distances.

Our main result of a dependency of the equilibrium correlation on the mutation regime was not anticipated because the same mutation-invariant expectation of equilibrium genetic correlation (equation \ref{eq:gcorL84-10c}) was found under the Gaussian \citep{L84} and house-of-cards \citep{ZhangHill03} regimes. However, the recent mutation-selection-drift model of \citet{ChanChev20} provide accurate equilibrium values for loci in the Gaussian regime when taking drift into account. This shows that although our population was relatively large, with $N_e<5000$ (it is less than $N$ because some self-fertilization is allowed by the mating system), small deviations caused by drift may have a large effect on the orientation of the G-matrix at equilibrium, and thus on the resulting genetic correlation among the traits. As shown in \citet{ChanChev20}, the main effect of drift is to bring the G-matrix closer to the variance-covariance matrix of the mutation effects, the {M}-matrix. In our case, the {M}-matrix is diagonal, without mutational covariance terms and thus without mutation-induced genetic correlation at the traits. This results in a weakening of the equilibrium genetic correlation among the traits at mutation-selection-drift balance. As expected, stronger selection brings the Gaussian expectation and our simulation results closer to the mutation-invariant equilibrium correlation \citep[Figure \ref{fig:LinkVsRs}a, see also Figure 2 in][]{ChanChev20}.

The equilibrium genetic correlation maintained at non-pleiotropic loci strong-ly depends on the mutation rate, the number of loci and the linkage between them. As argued in the Model section, the distribution of mutational effects on the two traits affected by a pair of non-pleiotropic loci is far from a bivariate normal distribution. This represents a stark departure from Lande's (\citeyear{L80,L84}) assumptions and is the reason why our simulations strongly disagree with the theoretical predictions, unless the mutation rate is high. Indeed, as shown by equation (\ref{eq:jointPDF}), the bivariate normality of the distribution of mutational effects at two loci increases with the square of the mutation rate. This means that with many mutations per locus, it is increasingly likely to generate variation at the two traits simultaneously. It is that variation that is then picked-up by correlational selection when mutations increase the traits' genetic covariance in a direction favored by selection. The number of loci acts in a similar way by increasing the mutation target size for the genetic correlation. In addition, at mutation-selection-recombination balance, \citet{TureBart90} \citep[see also][]{Hastings89} for the house-of-cards regime and \citet{L75} for the Gaussian regime, have shown that the covariance at a locus pair depends on the product of mutation rates, inverse recombination rate and selection strength (house-of-cards regime) or allele effects (Gaussian regime). The total covariance being the sum of the covariance at all pairs of loci, it is thus proportional to the number of loci multiplied by the per-locus mutation rate, $n\mu$ (i.e., the genomic mutation rate). Therefore, we can generally expect that the total genetic covariance between traits affected by different non-pleiotropic loci increases with $n\mu$, the effect size of the mutations $\alpha^2$, and the physical linkage within and between pairs of loci, as shown in our simulations (Tables S1, S2, and S3).


When simulating different lengths of the genetic map holding the QTL, we have also shown that with tighter linkage \emph{between} pairs of non-pleiotropic linked loci, favored mutations need not affect two loci within the same pair to allow correlational selection to keep them in LD and maintain higher genetic correlation at the traits. LD between pairs can thus do the job. This suggests that high genetic correlations can be maintained under strong correlational selection when many causative loci are clustered within small recombination distances throughout the genome. Our simulations suggest a distance smaller than about 0.01cM (about 10kb or less is needed) for loci under the house-of-cards regime and weak selection (or about 100kb in the Gaussian regime, see Figure S2). That distance will increase with the strength of correlational selection, the mutation rate and the effect size of the mutations, for a given correlation. Therefore, we can expect that selection for phenotypic correlation among polygenic traits can efficiently maintain appreciable levels of genetic correlation even though the causative loci have small mutation rates.


\subsection*{The impact of pleiotropy and linkage on maintaining different genetic correlations in association studies}
When GWA analyses are employed to detect shared genetic influences (pleio-tropy or linkage) on multiple traits of interest, they are dependent upon detecting combinations of effect sizes of genetic variants associated with those traits \citep{HillZhan12, hill2012assessing, chung2014gpa, visscher2016}. The success or failure of this endeavor is directly connected to the ability to detect loci with associations to each trait and the strength of genetic correlation between traits \citep{wei2014, pickrell2016, chesmore2018, verbanck2018}. The proportion of genes associated with two or more phenotypes in the human GWAS catalog has been estimated recently to range from 40\% \citep{pickrell2016} to 60\% \citep{watanabe2019}, covering between 800Mbs \citep{JordanEtal19,ShikovEtal20} and 1,600Mbs \citep{watanabe2019} of the human genome. These rather large differences among studies stem from differences in source data (from 43 to over 550 GWAS), from the extent of correction for correlation among phenotypic traits, from different definitions of trait functional domains, and from various ways of correcting for LD among variants. More stringent analyses still show that pleiotropy is widespread in the human genome \citep{JordanEtal19, ShikovEtal20}. But it is difficult to determine if this is truly representative of the prevalence of pleiotropy because QTLs are often mapped to loci that can encompass thousands of nucleotides (and more than one gene) and informative SNPs with significant effect sizes are assigned to the closest genes with annotated phenotypes \citep{chesmore2018,liu2019,cai2020}. Conflating inter-genic SNPs with nearby pleiotropic genes (or loci) can distort the prevalence of pleiotropy and reduce the ability to distinguish pleiotropy from physical linkage.

When considering non-causal variants, our results show that significant associations are more prevalent for SNPs linked to pleiotropic than to non-pleiotropic loci, even for a similar genetic correlation maintained by both types of architecture at equilibrium. That difference can be explained by the fact that two linked non-pleiotropic loci carry two different sets of alleles, contrary to a single pleiotropic locus carrying only a single set. A SNP associated with a pair of non-pleiotropic loci must thus be in LD with both sets to be categorized as pleiotropic in a GWAA. The LD of a marker SNP with two QTL within a pair is reduced when compared to a single pleiotropic QTL because the two physically linked QTL are by far not in perfect LD even if perfectly physically linked (see additional Table S1). This is seen in their lower genic covariance (i.e., within gamete allele effect covariance) when compared to pleiotropic loci (Table S1). Therefore, the power to detect SNPs associated with two traits is decreased for non-pleiotropic relative to pleiotropic architectures. It results in lower false positive rates, and thus less spurious pleiotropy. This is especially the case when multiple univariate GWAA are utilized to map variants to multiple traits, showing less spurious pleiotropy than multivariate GWAA \citep[see also][for comparisons of uni- and multivariate GWAA]{FernandesEtal21}. That advantage of the univariate approach is counterbalanced by its reduced power to discover truly pleiotropic QTL associated with significant SNPs compared to multivariate GWAA.

We also show that the mutational regime strongly affects the SNP and QTL discovery rates. As expected, QTL with alleles of larger effect sizes as in the HoC regime yield higher number of significant associated variants, in both multi- and uni-variate GWAA. Under the HoC regime, the distribution of allelic effect per locus has a much higher kurtosis (see additional Table S1), meaning that fewer alleles explain most of the additive variation compared to the Gaussian regime. The kurtosis of the distribution strongly decreases with higher mutation rates, and the accompanying larger number of segregating alleles per QTL (e.g., from $<3$ to $\sim$100 alleles, see additional Table S1). With higher mutation rates, the contribution of each allele to trait variation is consequently reduced and so is the LD between markers and QTL, decreasing discovery rates. In comparison, the discovery rate reduction in the Gaussian regime is small for a 100 times reduction of effect sizes relative to the HoC regime. This shows that variation in allele effect sizes at linked loci affects GWAA false positive rate, as expected \citep{platt2010}. It also suggests that the reduction of pleiotropy (false) discovery rates in non-pleiotropic architectures is likely accentuated by reductions of the effect size of the QTL, making it more likely for GWAS to detect true pleiotropic relationships across a range of effect sizes and variation of the total mutation rate of the QTL underlying the genetic correlation among traits.

The way genetic parameters affect spurious detection of pleiotropy of QTNs is not as clear as for the marker SNPs. For instance, increased mutation rates decrease the pleiotropic FPR in the Gaussian but not the HoC regime. The influence of the equilibrium trait correlation also has an unclear effect on FPRs. This leads to rather similar FPRs for the Gaussian and HoC regimes (6-7\%) despite large differences in genetic correlations ($\sim$0\% and $\sim$10\% in the Gaussian and HoC regimes, respectively). In a previous version of this manuscript \citep[version 4]{ChebGuil19}, we provided an analysis of the pleiotropic FPR when mapping non-pleiotropic QTN with different map distances between them. Our main finding was that the spurious pleiotropy detection rate was more influenced by the genetic correlation between the phenotypic traits than the map distance between the non-pleiotropic QTN, for only one combination of effect size and mutation rate (namely $\alpha=0.1$, $\mu=10^{-3}$, see additional Table S5).

Although we have focused on characterizing spurious pleiotropy, as a large part of the literature on human GWAS does in order to avoid it, our results also show rather low discovery rates of true pleiotropy. The power to detect and measure true pleiotropy is especially low when trait architectures are more polygenic, as in the Gaussian regime where more loci of small effect are segregating. Whereas, when a single locus has large effects on multiple traits, it is more likely that a GWAS can detect true pleiotropy, which may then be used successfully to avoid possible undesired pleiotropic side-effects in targeted gene therapy \citep{li2019pleiotropy}. Another important factor is the statistical effect of taking a sample of the whole population, even though 1000 individuals already represent a well sized sample in studies outside the human GWAS world. Had we taken a larger sample, we would have found a smaller number of false negatives (e.g., see Table S4). The salient consequence is that study design, threshold levels, and genetic correlations between traits will all affect detection of genetic variants, whether the variants are causal themselves or linked to causal variants \citep{WZ11,hill2012assessing}. The number of pleiotropic effects of a locus is likely under-represented by significance levels in association studies \citep{HillZhan12}.

\subsection*{There is a difference between pleiotropy and linkage at the nucleotide level}
Transgenic experiments and fine-scale association mapping may differentiate pleiotropy from linkage at the gene level \citep{millspeichel2014,archambeault2020}. On the other hand, there is evidence that even in the same gene, adjacent polymorphisms affecting different traits in \textit{Drosophila} can be in linkage equilibrium due to fine-scale recombination \citep{carbone2006,FlintMackay2009}. But, imagine a case where a mutation in a single base-pair has an effect on one trait and a mutation in the base-pair right next to the first base-pair has an effect on a second trait. Now imagine a second case where a mutation in a single base-pair has an effect on two traits. There still seems to be a distinction between these two cases because the probability of a change in both traits in the first case is the mutation rate squared compared to the second case where the probability of a change in both traits is just the mutation rate. Depending on the per-locus mutation rate this difference can be quite large (e.g. $10^{-8}$ versus $10^{-16}$). Even in this extreme case, there may indeed still be a gray area in the distinction between pleiotropy and linkage at a mutational level. Mutations may affect the pleiotropic degree (e.g., like enzyme specificity) of a protein-coding gene and the degree to which the gene maintains multi-functionality may itself evolve \citep{GuilOtt12}. If there is correlational selection between the catalytic functions of an enzyme, then some pleiotropic mutations that affect more than one catalytic ability will be favoured, and genetic correlations will increase. With this in mind, it makes more sense from a theoretical and functional standpoint to refer to pleiotropy at the nucleotide level (or at the unit of a mutation), than at the gene or larger locus level (but this may depend on the questions of interest \citealp{rockman2012qtn,rausher2015}).


\subsection*{Other factors}
Even in the absence of correlational selection it is possible to maintain genetic correlation through continued migration from a source population. High migration brings individuals whose combination of alleles will expand focal population variation in the direction of the source population. This corroborates previous results that showed that slow introgression of allelic combinations into a population can affect the genetic variance-covariance structure of that population \citep{GW07}. Whether genetic covariance will be maintained in real populations depends on the nature of correlational selection on traits in the population of interest, since migration can reduce local fitness (i.e. migration load) if allele combinations are not favoured by selection or increase it if they are \citep{nosil2006migration, bolnick2013}. Migration into a population will also affect false positive rates since immigrating allele combinations will be in LD from the source population and will therefore increase the proportion of certain genotypes, even if there is no strong trait correlation in the source population. Although not investigated in this study, a structured population and/or a continual system of inbreeding in a population where there is correlational selection between polygenic traits can result in increased genetic covariation caused by larger LD \citep{L84}, which can in turn increase false positive proportions.

\section*{Conclusion}
Pleiotropic loci maintain stronger genetic correlations between traits than linked loci affecting different traits even when no recombination occurs between the non-pleiotropic loci, and especially in the magnitude of empirically estimated mutation rates. Previous models of the maintenance of genetic covariation at mutation-selection equilibrium describe genetic correlations as a sole function of the strength of correlational selection, unless drift is taken into account. These models provide similar expectations for pleiotropic and tight linkage architectures. The discrepancy occurs because of the dependence of mutational covariance on the occurrence of mutations (and hence mutation the rate). Without high mutation rates, the ability to create genetic covariance between linked loci is low because there is a low probability of two simultaneous mutations with effects in the same direction. This low probability can be compensated by an increased number of linked loci in clustered architectures. Our results will have implications in the type of underlying architecture we expect to find in multi-trait association studies. On the one hand, tighter linkage between causal loci maintains higher genetic correlations, leading to a greater proportion of false positives in pleiotropy tests. On the other hand, pleiotropic loci are overall more likely to be detected, especially when they affect tightly correlated and functionally distinct traits, increasing true discovery rates. In most cases though, it will remain challenging to distinguish between pleiotropy and linkage, both functionally and statistically. Our analyses suggest that a mix of multi and univariate GWAA approaches can help weed out spurious pleiotropy.

\section*{Data Availability}
The data for this study will be made available online through Zenodo online repository at https://zenodo.org/ record/5469293 and code for simulations can be found at https://sourceforge.net/projects/nemo2/files/Publications-Code/ChebibGuillaume-PleiotropyOrLinkage-Genetics-2021/

\section*{Acknowledgments}
This manuscript benefited from the comments and constructive criticism provided by Kathleen Lotterhos, P\"ar Ingvarsson, Nicholas Barton, Brian Charlesworth and an anonymous reviewer at PCI Evolutionary Biology. We thank Nicolas Barton, Luis-Miguel Chevin and St\'ephan Chantepie for their help with the derivation of the analytical model and generation of the Gaussian expectations. Version 3 of the corresponding preprint at bioRxiv has been peer-reviewed and recommended by Peer Community In Evolutionary Biology (https://doi.org/ 10.24072/pci.evolbiol.100087).

\section*{Funding} J.C. and F.G. were supported by the Swiss National Science Foundation, grants PP00P3\_144846 and PP00P3\_176965 to F.G.

\section*{Author Contributions}
J.C. performed software modification for model implementation and acquisition of data, as well as drafting of manuscript. J.C. and F.G. performed study conception and design, analysis and interpretation of data, and critical revision of manuscript.

\section*{Conflict of interest disclosure}
The authors of this article declare that they have no financial conflict of interest with the content of this article. F.G. is a PCI Evolutionary Biology recommender.

%\clearpage
%
%\beginsupplement
%\section*{Supplemental Figures and Tables}
%
%\begin{figure}[ht]
%\centering
%\includegraphics[width=\linewidth]{Rev1_figs/Gcor-60loci-Gauss-HoC}
%\caption[Equilibrium genetic correlation reached with 60 QTL]{Equilibrium genetic correlation under the Gaussian regime (black symbols) and the house-of-cards regime (dark gray symbols) for 60 independent pairs of completely linked non-pleiotropic loci (circles) or 60 independent pleiotropic loci (triangles) after 50,000 generations of stabilizing selection. The continuous line shows the genetic correlation at mutation-selection-drift balance predicted by equation (9) in \citet{ChanChev20}. The dashed horizontal gray line represents the mutation-invariant maximum genetic correlation predicted by equation (\ref{eq:gcorL84-10c}). Parameters are: $N= 5000$, $\omega^2 = 100$, $\rho_\omega=0.9$. In black $\alpha^2 = 0.001$, and $\mu=10^{-3}$ (Gaussian regime). In dark gray $\alpha^2 = 0.1$, and $\mu=10^{-5}$ (house-of-cards regime).}
%\label{fig:gcor-60loci-gauss-hoc}
%\end{figure}
%
%\begin{figure}[ht]
%\centering
%\includegraphics[width=0.7\linewidth]{Rev1_figs/Gcor-120loci-1chrm-Gauss}
%\caption{Equilibrium genetic correlation for loci in the Gaussian regime and between-pair linkage. Error bars correspond to one standard deviation over 30 replicates. $N= 5000$, $\omega^2 = 100$, $\rho_\omega=0.9$, $\alpha^2 = 0.001$, and $\mu=10^{-3}$. The 120 pairs of non-pleiotropic loci were placed on a single chromosome at map distance shown on the x-axis. Pleiotropic loci are depicted with an inverse triangle. The solid line represents \citet{ChanChev20} mutation-selection-drift expectation. The dashed line represents Lande's (1984) expectation.}
%\label{fig:gcor-120loci-1chrm-gauss}
%\end{figure}
%
%\clearpage
%
%
%\begin{landscape}
%
%
%\begin{table}[ht]
%\setlength\extrarowheight{2pt}
%\setlength\tabcolsep{3pt}
%\caption{Statistics of the distribution of allelic effects at linked non-pleiotropic QTL at mutation-selection-drift equilibrium. Values are averages and SEs for 30 replicates. The genic covariance (cov$_{genic}$) is the within gamete covariance of allelic effects affecting trait 1 and trait 2 within a pair of two non-pleiotropic linked loci, summed over all pairs and the two gametes. The genotypic covariance (cov$_{genot}$) is the covariance of the genotypic values of trait 1 and 2. It thus includes all contributions of pairwise genic covariance, within and between pairs, and within and between gametes. The genic variance is the sum of the additive variance of each QTL. The genotypic variance it the variance of the genotypic values. The $r^2$ is the multi-allelic within-gamete LD within pairs of linked QTL. The number of alleles is the mean number of unique real values segregating at each locus. The number of QTL is the number of segregating QTL in the population. All statistics are computed over all individuals in the population. There is free recombination between the pairs of linked loci. Symbols are: $n$ number of loci/pairs of loci, $\alpha^2$ mutation variance (effect size), $\mu$ mutation rate. Note that although the between-pair covariance is not included in the genic covariance shown here, the genic and genotypic covariance are close.\vspace{0.1cm}}
%\label{tab:genicCov1}
%\centering\scriptsize
%\begin{tabular}{rrrVLVLVLVLVLVLVLVL}
%  \hline
%$n$ & $\alpha^2$ & $\mu$ & \multicolumn{2}{c}{var$_{genot}$} & \multicolumn{2}{c}{cov$_{genot}$} & \multicolumn{2}{c}{var$_{genic}$} & \multicolumn{2}{c}{cov$_{genic}$} & \multicolumn{2}{c}{$r^2$} & \multicolumn{2}{c}{kurtosis} & \multicolumn{2}{c}{\#alleles} & \multicolumn{2}{c}{\#QTL}\\
%  \hline
%120 & 0.001 & 1e-05 & 0.017 & 0.001 & 0.001 & 0.000 & 0.035 & 0.001 & 0.001 & 0.000 & 0.003 & 0.001 & 467.46 & 20.84 & 2.69 & 0.02 & 202.5 & 1.1 \\
% &  & 1e-04 & 0.159 & 0.004 & 0.027 & 0.002 & 0.320 & 0.007 & 0.025 & 0.002 & 0.013 & 0.003 & 3.84 & 0.23 & 16.15 & 0.07 & 240.0 & 0.0 \\
% & & 1e-03 & 1.050 & 0.012 & 0.451 & 0.015 & 2.192 & 0.022 & 0.424 & 0.012 & 0.025 & 0.004 & 0.09 & 0.02 & 111.98 & 0.15 & 240.0 & 0.0 \\
% \hline
%120 & 0.1 & 1e-05 & 0.085 & 0.003 & 0.002 & 0.001 & 0.172 & 0.006 & 0.001 & 0.000 & 0.001 & 0.000 & 1004.34 & 48.31 & 2.15 & 0.02 & 174.5 & 1.9 \\
% &  & 1e-04 & 1.089 & 0.020 & 0.273 & 0.011 & 2.346 & 0.044 & 0.217 & 0.012 & 0.014 & 0.002 & 38.06 & 1.13 & 12.86 & 0.05 & 240.0 & 0.0 \\
% &  & 1e-03 & 12.256 & 0.084 & 7.821 & 0.090 & 36.308 & 0.227 & 6.613 & 0.111 & 0.026 & 0.002 & 1.11 & 0.02 & 106.52 & 0.22 & 240.0 & 0.0 \\
%  \hline
%60 & 0.001 & 1e-05 & 0.009 & 0.001 & 0.000 & 0.000 & 0.019 & 0.001 & 0.000 & 0.000 & -0.000 & 0.002 & 470.47 & 35.07 & 2.72 & 0.02 & 100.6 & 1.0 \\
% & & 1e-04 & 0.079 & 0.003 & 0.012 & 0.002 & 0.158 & 0.005 & 0.012 & 0.002 & 0.018 & 0.004 & 4.42 & 0.84 & 16.09 & 0.08 & 120.0 & 0.0 \\
% & & 1e-03 & 0.532 & 0.009 & 0.218 & 0.010 & 1.087 & 0.019 & 0.214 & 0.010 & 0.025 & 0.004 & 0.12 & 0.04 & 111.95 & 0.33 & 120.0 & 0.0 \\
%  \hline
%60 & 0.1 & 1e-05 & 0.044 & 0.002 & 0.002 & 0.001 & 0.088 & 0.003 & 0.002 & 0.001 & 0.001 & 0.001 & 995.36 & 69.30 & 2.16 & 0.02 & 87.9 & 1.1 \\
% & & 1e-04 & 0.524 & 0.013 & 0.122 & 0.010 & 1.089 & 0.028 & 0.105 & 0.010 & 0.027 & 0.004 & 48.81 & 2.03 & 12.59 & 0.09 & 120.0 & 0.0 \\
% & & 1e-03 & 5.862 & 0.068 & 3.395 & 0.057 & 14.362 & 0.156 & 3.096 & 0.057 & 0.050 & 0.004 & 1.42 & 0.04 & 104.65 & 0.18 & 120.0 & 0.0 \\
%   \hline
%\end{tabular}
%\end{table}
%\end{landscape}
%
%
%\begin{table}
%	\setlength\extrarowheight{2pt}
%	\setlength\tabcolsep{3pt}
%	\caption{Comparison of genic and genotypic covariance between linked loci (0cM) and pleiotropic loci. Values are averages over 30 replicates. $n$ number of loci/pairs of loci, $\alpha^2$ mutation variance (effect size), $\mu$ mutation rate. Same comments and parameter values as in Table S1.\vspace{0.1cm}}
%	\label{tab:genicCov1b}
%	\centering
%	\begin{tabular}{rrrRRRR}
%		\hline
%		& & & \multicolumn{2}{c}{linked loci} & \multicolumn{2}{c}{pleiotropic loci}  \cr
%		$n$ & $\alpha^2$ & $\mu$ & cov$_{genic}$ & cov$_{genot}$ & cov$_{genic}$ & cov$_{genot}$ \cr
%		\hline
%		120 & 0.001 & 1e-05 & 0.0008& 0.0007& 0.003 & 0.003 \cr
%
%		&       & 1e-04  & 0.025 & 0.027 & 0.036 & 0.037 \cr
%
%		&       & 1e-03   & 0.424 & 0.451 & 0.419 & 0.443 \cr
%		\hline
%		120 & 0.1   & 1e-05 & 0.0012& 0.0023 & 0.070 & 0.073 \cr
%
%		&       & 1e-04  & 0.217 & 0.273 & 0.741 & 0.727 \cr
%
%		&       & 1e-03   & 6.613 & 7.821 & 7.867 & 7.909 \cr
%		\hline
%		60  & 0.001 & 1e-05 & 0.0003& 0.0004 & 0.0015 & 0.0015 \cr
%
%		&       & 1e-04  & 0.012 & 0.0124 & 0.021 & 0.0202 \cr
%
%		&       & 1e-03   & 0.214 & 0.218 & 0.227 & 0.235 \cr
%		\hline
%		60  & 0.1   & 1e-05 & 0.0015 & 0.0017 & 0.024 & 0.027 \cr
%
%		&       & 1e-04  & 0.105 & 0.122 & 0.337 & 0.334 \cr
%
%		&       & 1e-03   & 3.096 & 3.395 & 3.605 & 3.554 \cr
%		\hline
%	\end{tabular}
%\end{table}
%
%\begin{table}
%\setlength\extrarowheight{2pt}
%\setlength\tabcolsep{3pt}
%\caption{Genic and genotypic covariance in the case of fully linked (0cM) pairs non-pleiotropic loci with reduction of recombination between pairs. Simulation parameters are otherwise similar to Table S1 for 120 pairs of non-pleiotropic loci. Contrary to Table S1, the genic covariance is calculated on all between-pair associations, between loci affecting trait 1 in one pair and trait 2 in another pair, over all possible pairs. It also includes the within-pair associations. The genotypic covariance is calculated as in Table S1. Note that although the covariance increases with the map distance between pairs (cM in first column), the resulting genetic correlation decreases because of the concomitant increase in the genotypic variance.}
%\label{tab:genicCov2}
%\centering
%\begin{tabular}{rrrrrr}
%\hline
% & & \multicolumn{2}{c}{ $\alpha^2=0.001$ (Gauss) } & \multicolumn{2}{c}{$\alpha^2=0.1$ (HoC)}  \cr
%cM & $\mu$ & cov$_{genic}$ & cov$_{genot}$ & cov$_{genic}$ & cov$_{genot}$\cr
%\hline
%0.001 & 1e-05 & 0.003 & 0.004 & 0.057 & 0.061\cr
%      & 1e-04 & 0.038 & 0.040 & 0.343 & 0.342\cr
%      & 1e-03 & 0.125 & 0.135 & 1.129 & 1.136\cr
%\hline
%0.01  & 1e-05 & 0.003 & 0.002 & 0.078 & 0.075\cr
%      & 1e-04 & 0.046 & 0.046 & 0.663 & 0.666\cr
%      & 1e-03 & 0.281 & 0.266 & 1.728 & 1.697\cr
%\hline
%0.1   & 1e-05 & 0.001 & 0.001 & 0.015 & 0.015\cr
%      & 1e-04 & 0.039 & 0.039 & 1.383 & 1.370\cr
%      & 1e-03 & 0.438 & 0.436 & 5.649 & 5.612\cr
%\hline
%1.0   & 1e-05 & 0.0003 & 0.0004 & 0.003 & 0.005\cr
%      & 1e-04 & 0.028 & 0.028 & 0.459 & 0.486\cr
%      & 1e-03 & 0.451 & 0.460 & 8.956 & 9.054\cr
%\hline
%\end{tabular}
%\end{table}
%
%
%\begin{table}[htb]
%\setlength\extrarowheight{2pt}
%\setlength\tabcolsep{3pt}
%\caption{[same as Table \ref{tab:QTNGWAA} but with sample size = 5000] Summary of the univariate analyses of causative QTN associations with the two traits for linked pairs of non-pleiotropic and pleiotropic bi-allelic QTL. The pleiotropy false positive rate or spurious pleiotropy (FPR) is the proportion of non-pleiotropic QTNs significantly associated with both traits in two independent univariate GWAA. The false negative rate (FNR) is the proportion of segregating pleiotropic QTN not associated with the two traits in two independent GWAA. The mean $r^2$ measures LD within pairs of non-pleiotropic QTL bearing at least one significant QTN. The GWAA and the genetic correlation ($G_{cor}$) are computed on the whole population of 5000 individuals. The strength of correlational selection is $\rho_{\omega}=0.9$ unless specified otherwise. Other simulation parameters are as presented before.}
%\label{tab:QTNGWAA-N5k}
%\centering
%\begin{tabular}{>{\small}l>{\small}r>{\small}rRLRLRLRLRLRL}
%  \hline
%\multicolumn{9}{c}{}  & \multicolumn{6}{c}{QTN}\\
% & $\alpha^2$ & $\mu$ & \multicolumn{2}{c}{}  & \multicolumn{2}{c}{$r^2$} & \multicolumn{2}{c}{$G_{cor}$} & \multicolumn{2}{c}{$N_{sign}$ } & \multicolumn{2}{c}{$N_{pleio}$} & \multicolumn{2}{c}{$N_{segr}$}\\
%\hline
%\multicolumn{3}{l}{\textsl{\textbf{Linkage}} } & \multicolumn{2}{c}{\textit{FPR}} & \multicolumn{10}{l}{} \\
%\textsl{Gauss.} & 0.001 & 1e-03 & 0.162 & 0.004 & 0.019 & 0.001 & -4e-04 & 0.003 & 240.0 & 0.0 & 38.9 & 0.9 & 240.0 & 0.0 \\
%- & 0.1   & 1e-03 & 0.330 & 0.007 & 0.022 & 0.000 & 0.206 & 0.003 & 240.0 & 0.0 & 79.3 & 1.6 & 240.0 & 0.0 \\
%- & 0.001 & 1e-05 & 0.283 & 0.006 & 0.224 & 0.010 & 0.002 & 0.008 & 154.9 & 1.1 & 44.0 & 1.1 & 203.0 & 5.1 \\
%\textsl{HoC} & 0.1   & 1e-05 & 0.118 & 0.005 & 0.138 & 0.019 & 0.100 & 0.015 & 127.6 & 1.2 & 15.0 & 0.6 & 175.5 & 8.0 \\
%
%\hline
%\multicolumn{3}{l}{\textsl{\textbf{Pleiotropy}}} & \multicolumn{2}{c}{\textit{FNR}} & \multicolumn{10}{l}{} \\
%\textsl{Gauss.} & 0.001 & 1e-03 & 0.017 & 0.002 & -- & -- & -3e-04 & 0.003 & 120.0 & 0.0 & 118.0 & 0.2 & 120.0 & 0.0 \\
%-$^{(a)}$ & 0.1   & 1e-03 & 0.007 & 0.001 & -- & -- &  0.189 & 0.003 & 120.0 & 0.0 & 119.1 & 0.1 & 120.0 & 0.0 \\
%-$^{(b)}$ & 0.001 & 1e-05 & 0.613 & 0.008 & -- & -- &  0.219 & 0.013 & 90.9  & 0.7 & 42.7  & 0.9 & 110.4 & 2.9 \\
%\textsl{HoC}$^{(b)}$ & 0.1   & 1e-05 & 0.669 & 0.007 & -- & -- &  0.230 & 0.012 & 85.5  & 0.9 & 35.8  & 0.8 & 108.1 & 3.0 \\
%
%\hline
%\multicolumn{11}{l}{{\footnotesize  $^{(a)}$ $\rho_{\omega}=0.85$; $^{(b)}$ $\rho_{\omega}=0.01$}}
%\end{tabular}
%\end{table}
%
%
%
%\begin{table}
%\setlength\extrarowheight{2pt}
%\setlength\tabcolsep{3pt}
%\caption{Reproduced from \citet{ChebGuil19}. Results of GWA analyses for different architectures with average false negatives (Type II errors) for pleiotropic architectures and false positives (Type I errors) for linkage architectures, as well as linkage disequilibrium (LD) measurement averages for short-distance (physically linked loci) and long-distance (unlinked loci) comparisons. The genetic architectures in the bottom half of the table have higher genetic correlations than the top half (created by adjusting correlational selection) to compare the differences at different genetic correlation. See \citet{ChebGuil19} for details of the simulations.}
%\label{tab:GWAS2}
%\begin{tabular}{l | c | c | c | c | c | c}
%Genetic & Genetic Cor & Type I/II & D' & D' & $R^2$ & $R^2$\cr
%Architecture & (SE) & Error \% & short & long & short & long\cr
%\hline
%Pleiotropy & 0.308 (0.0046) & 0.35\% & NA & 0.018 & NA & 0.00027\cr
%Linkage (0cM) & 0.300 (0.0055) & 22.06\% & 0.37 & 0.023 & 0.089 & 0.00026\cr
%Linkage (0.1cM) & 0.300 (0.0045) & 20.17\% & 0.26 & 0.025 & 0.047 & 0.00027\cr
%Linkage (1cM) & 0.308 (0.0035) & 18.28\% & 0.13 & 0.030 & 0.007 & 0.00027\cr
%\hline
%Pleiotropy & 0.407 (0.0048) & 0.32\% & NA & 0.018 & NA & 0.00027\cr
%Linkage (0cM) & 0.398 (0.0074) & 28.76\% & 0.43 & 0.025 & 0.107 & 0.00027\cr
%Linkage (0.1cM) & 0.408 (0.0035) & 28.46\% & 0.30 & 0.027 & 0.050 & 0.00027\cr
%Linkage (1cM) & 0.404 (0.0029) & 25.34\% & 0.19 & 0.048 & 0.006 & 0.00027\cr
%\end{tabular}
%\end{table}
%


\bibliographystyle{apalike}
\bibliography{sample.bib}

\end{document}
