# Supplementary material for: Pleiotropy or linkage? Their relative contributions to the genetic correlation of quantitative traits and detection by multitrait GWA studies
Source: Genetics. 2021 Sep 25;219(4):iyab159. doi: 10.1093/genetics/iyab159 (PMC8664587; doi:10.1093/genetics/iyab159)
Supplement: iyab159_Supplementary_Data [file iyab159_supplementary_data.zip › sample.bib]

% Encoding: UTF-8
@Article{AlbertEtal08,
  Title= {The genetics of adaptive shape shift in stickleback: pleiotropy and effect size},
  Author= {Albert, A. Y. K. and Sawaya, S. and Vines, T. H. and Knecht, A. K. and Miller, C. T. and Summers, B. R. and Balabhadra, S. and Kingsley, D. M. and D. Schluter},
  Journal= {Evolution},
  Year= {2008},
  Number= {1},
  Pages= {76-85},
  Volume= {62}
}

@article{archambeault2020,
  title={Adaptation via pleiotropy and linkage: Association mapping reveals a complex genetic architecture within the stickleback Eda locus},
  author={Archambeault, Sophie L and B{\"a}rtschi, Luis R and Merminod, Aur{\'e}lie D and Peichel, Catherine L},
  journal={Evolution letters},
  volume={4},
  number={4},
  pages={282--301},
  year={2020},
  publisher={Wiley Online Library}
}

@article{A08,
  title={Understanding the Evolution and Stability of the G-Matrix},
  author={Arnold, S. J. and B\"urger, R. and Hohenlohe, P. A. and Ajie, B. A. and Jones, A. G.},
  year={2008},
  journal={Evolution},
  volume={62},
  pages={2451–2461}
}

@article{A92,
  title={Constraints on phenotypic evolution},
  author={Arnold, Stevan J},
  journal={Am. Nat.},
  Number                   = {Supplement: Behavioral Mechanisms in Evolutionary Ecology},
  Pages                    = {S85--S107},
  Volume                   = {140},
  year={1992}
}

@article{AS09,
  title={How much do genetic covariances alter the rate of adaptation?},
  author={Agrawal, Aneil F and Stinchcombe, John R},
  journal={Proc. R. Soc. Lond. (Biol)},
  volume={276},
  number={1659},
  pages={1183--1191},
  year={2009},
  publisher={The Royal Society}
}

@Article{BarghiEtal19,
  author    = {Barghi, Neda and Tobler, Raymond and Nolte, Viola and Jakšić, Ana Marija and Mallard, François and Otte, Kathrin Anna and Dolezal, Marlies and Taus, Thomas and Kofler, Robert and Schl\"otterer, Christian},
  journal   = {PLOS Biology},
  title     = {Genetic redundancy fuels polygenic adaptation in {Drosophila}},
  year      = {2019},
  number    = {2},
  pages     = {e3000128},
  volume    = {17}
  }

@Article{BarghiEtal20,
  author     = {Barghi, Neda and Hermisson, Joachim and Schlötterer, Christian},
  journal    = {Nature Reviews Genetics},
  title      = {Polygenic adaptation: a unifying framework to understand positive selection},
  year       = {2020},
  number     = {12},
  pages      = {769--781},
  volume     = {21}
}
  
@article{barton1995,
  title={Linkage and the limits to natural selection.},
  author={Barton, Nick H},
  journal={Genetics},
  volume={140},
  number={2},
  pages={821--841},
  year={1995},
  publisher={Genetics Soc America}
}

@article{barretthoekstra2011,
  title={Molecular spandrels: tests of adaptation at the genetic level},
  author={Barrett, Rowan DH and Hoekstra, Hopi E},
  journal={Nature Reviews Genetics},
  volume={12},
  number={11},
  pages={767},
  year={2011},
  publisher={Nature Publishing Group}
}

@article{benjamini1995,
  title={Controlling the false discovery rate: a practical and powerful approach to multiple testing},
  author={Benjamini, Yoav and Hochberg, Yosef},
  journal={Journal of the royal statistical society. Series B (Methodological)},  Number                   = {1},
  Pages                    = {289--300},
  Volume                   = {57},
  year={1995}
}

@article{B07,
  title={A tale of two matrices: multivariate approaches in evolutionary biology},
  author={Blows, MW},
  journal={J. Evol. Biol.},
  volume={20},
  number={1},
  pages={1--8},
  year={2007},
  publisher={Wiley Online Library}
}

@Article{BegiRoff04,
  Title= {From micro- to macroevolution through quantitative genetic variation: Positive evidence from field crickets},
  Author= {B\'egin, M. and D. A. Roff},
  Journal= {Evolution},
  Year= {2004},
  Month= oct,
  Number= {10},
  Pages= {2287--2304},
  Volume= {58}
}

@article{B10,
  title={Foraging trait (co) variances in stickleback evolve deterministically and do not predict trajectories of adaptive diversification},
  author={Berner, Daniel and Stutz, William E and Bolnick, Daniel I},
  journal={Evolution},
  volume={64},
  number={8},
  pages={2265--2277},
  year={2010},
  publisher={Wiley Online Library}
}

@article{B11,
  title={Size correction in biology: how reliable are approaches based on (common) principal component analysis?},
  author={Berner, Daniel},
  journal={Oecologia},
  volume={166},
  number={4},
  pages={961--971},
  year={2011},
  publisher={Springer}
}

@article{B12,
  title={How Much Can the Orientation of G's Eigenvectors Tell Us About Genetic Constraints?},
  author={Berner, D.},
  year={2012},
  journal={Ecol. Evol.},
  volume={2},
  pages={1834--1842}
}

@Article{BlowHigg03,
  Title= {Genetic constraints on the evolution of mate recognition under natural selection},
  Author= {Blows, M. W. and M. Higgie},
  Journal= {Am. Nat.},
  Year= {2003},
  Month= feb,
  Number= {2},
  Pages= {240--253},
  Volume= {161}
}

@Article{BlowHoff05,
  Title= {A reassessment of genetic limits to evolutionary change},
  Author= {Blows, Mark W. and Hoffmann, Ary A.},
  Journal= {Ecology},
  Year= {2005},
  Number= {6},
  Pages= {1371-1384},
  Volume= {86}
}

@article{BG97,
  title={Adaptive inertia caused by hidden pleiotropic effects},
  author={Baatz, Martin and Wagner, G{\"u}nter P.},
  journal={Theor. Popul. Biol.},
  volume={51},
  number={1},
  pages={49--66},
  year={1997},
  publisher={Elsevier}
}

@article{BM07,
  title={A cautionary tale of two matrices: the duality of multivariate abstraction},
  author={Brodie, ED and McGlothlin, JW},
  journal={J. Evol. Biol.},
  volume={20},
  number={1},
  pages={9--14},
  year={2007},
  publisher={Wiley Online Library}
}

@article{bolnick2013,
  title={The magnitude of local adaptation under genotype-dependent dispersal},
  author={Bolnick, Daniel I and Otto, Sarah P},
  journal={Ecology and evolution},
  volume={3},
  number={14},
  pages={4722--4735},
  year={2013},
  publisher={Wiley Online Library}
}

@Article{BoyleEtal17,
  author     = {Boyle, Evan A. and Li, Yang I. and Pritchard, Jonathan K.},
  journal    = {Cell},
  title      = {An {Expanded} {View} of {Complex} {Traits}: {From} {Polygenic} to {Omnigenic}},
  year       = {2017},
  issn       = {0092-8674},
  month      = jun,
  number     = {7},
  pages      = {1177--1186},
  volume     = {169}
  }
  
@article{bullard1992functional,
  title={Functional analysis of at complex responder locus transgene in mice},
  author={Bullard, Daniel C and Ticknor, Christine and Schimenti, John C},
  journal={Mammalian Genome},
  volume={3},
  number={10},
  pages={579--587},
  year={1992},
  publisher={Springer}
}

@Article{Bulmer71,
    author    = {Bulmer, M. G.},
    journal   = {Am. Nat.},
    title     = {Effect of selection on genetic variability},
    year      = {1971},
    number    = {943},
    pages     = {201--211},
    volume    = {105}
}
   
@Article{Bulmer89,
  Title                    = {Maintenance of genetic-variability by mutation selection balance - a childs guide through the jungle},
  Author                   = {Bulmer, MG},
  Journal                  = {Genome},
  Year                     = {1989},
  Number                   = {2},
  Pages                    = {761-767},
  Volume                   = {31}
}

@Article{Burger89,
  author    = {Bürger, R},
  journal   = {Genetics},
  title     = {Linkage and the maintenance of heritable variation by mutation-selection balance.},
  year      = {1989},
  number    = {1},
  pages     = {175--184},
  volume    = {121}
}
  
@inCollection{burger2000,
  title={The mathematical theory of selection, recombination, and mutation},
  author={B{\"u}rger, Reinhard},
  Booktitle= {Wiley series in Mathematical and Computational Biology},
  volume={228},
  year={2000},
  publisher={Wiley \& Sons, Ltd, UK}
}

@article{bulik2015,
  title={An atlas of genetic correlations across human diseases and traits},
  author={Bulik-Sullivan, Brendan and Finucane, Hilary K and Anttila, Verneri and Gusev, Alexander and Day, Felix R and Loh, Po-Ru and Duncan, Laramie and Perry, John RB and Patterson, Nick and Robinson, Elise B and others},
  journal={Nature genetics},
  volume={47},
  number={11},
  pages={1236},
  year={2015},
  publisher={Nature Publishing Group}
}

@article{bulmer1972,
  title={The genetic variability of polygenic characters under optimizing selection, mutation and drift},
  author={Bulmer, MG},
  journal={Genetics Research},
  volume={19},
  number={1},
  pages={17--25},
  year={1972},
  publisher={Cambridge University Press}
}

@book{bulmer1980,
  title={The mathematical theory of quantitative genetics.},
  author={Bulmer, Michael George and others},
  year={1980},
  publisher={Clarendon Press.}
}

@article{bult08,
  title={The Mouse Genome Database (MGD): mouse biology and model systems},
  author={Bult, Carol J and Eppig, Janan T and Kadin, James A and Richardson, Joel E and Blake, Judith A and Mouse Genome Database Group and others},
  journal={Nucleic acids research},
  volume={36},
  number={suppl 1},
  pages={D724--D728},
  year={2008},
  publisher={Oxford Univ Press}
}

@article{cai2020,
  title={Distinguishing pleiotropy from linked QTL between milk production traits and mastitis resistance in Nordic Holstein cattle},
  author={Cai, Zexi and Dusza, Magdalena and Guldbrandtsen, Bernt and Lund, Mogens Sand{\o} and Sahana, Goutam},
  journal={Genetics Selection Evolution},
  volume={52},
  pages={1--15},
  year={2020},
  publisher={Springer}
}

@article{C83,
  title={Quantitative genetics of development: genetic correlations among age-specific trait values and the evolution of ontogeny},
  author={Cheverud, James M and Rutledge, JJ and Atchley, William R},
  journal={Evolution},
  pages={895--905},
  year={1983},
  publisher={JSTOR}
}

@article{C84,
  title={Quantitative genetics and developmental constraints on evolution by selection},
  author={Cheverud, James M},
  journal={J. Theor. Biol.},
  volume={110},
  number={2},
  pages={155--171},
  year={1984},
  publisher={Elsevier}
}

@article{C97,
  title={Pleiotropic effects of individual gene loci on mandibular morphology},
  author={Cheverud, James M and Routman, Eric J and Irschick, Duncan J},
  journal={Evolution},
  pages={2006--2016},
  year={1997},
  publisher={JSTOR}
}

@article{carbone2006,
  title={Phenotypic variation and natural selection at Catsup, a pleiotropic quantitative trait gene in Drosophila},
  author={Carbone, Mary Anna and Jordan, Katherine W and Lyman, Richard F and Harbison, Susan T and Leips, Jeff and Morgan, Theodore J and DeLuca, Maria and Awadalla, Philip and Mackay, Trudy FC},
  journal={Current Biology},
  volume={16},
  number={9},
  pages={912--919},
  year={2006},
  publisher={Elsevier}
}

@article{CG17,
author = {Chebib, J. and Guillaume, F.},
doi = {10.1111/evo.13320},
issn = {15585646},
journal = {Evolution},
keywords = {Evolvability,G-matrix,genotype-phenotype map,modularity,mutational correlation,pleiotropy},
number = {10},
title = {{What affects the predictability of evolutionary constraints using a G-matrix? The relative effects of modular pleiotropy and mutational correlation}},
volume = {71},
pages      = {2298--2312},
year = {2017}
}

@article{C07,
  title={The dangers of diagonalization},
  author={Cheverud, JM},
  journal={J. Evol. Biol.},
  volume={20},
  number={1},
  pages={15--16},
  year={2007},
  publisher={Wiley Online Library}
}

@article{C12,
  title={Quantitative genetic approaches to evolutionary constraint: how useful?},
  author={Conner, Jeffrey K},
  journal={Evolution},
  volume={66},
  number={11},
  pages={3313--3320},
  year={2012},
  publisher={Wiley Online Library}
}

@article{CG09,
  title={Empirical comparison of G matrix test statistics: finding biologically relevant change},
  author={Calsbeek, Brittny and Goodnight, Charles J},
  journal={Evolution},
  volume={63},
  number={10},
  pages={2627--2635},
  year={2009},
  publisher={Wiley Online Library}
}

@book{CH04,
  title={A primer of ecological genetics},
  author={Conner, Jeffrey K and Hartl, Daniel L},
  year={2004},
  publisher={Sinauer Associates, Sunderland, MA}
}

@article{CK64,
  title={The theory of genetic loads},
  author={Crow, J. F. and Kimura, M.},
  journal={Proc. XI Int. Congr. Genetics},
  volume={2},
  pages={495--505},
  year={1964},
  publisher={Pergamon Press, Oxford}
}

@article{CM07,
  title={Comparing covariance matrices: random skewers method compared to the common principal components model},
  author={Cheverud, James M and Marroig, Gabriel},
  journal={Genet. Mol. Biol.},
  volume={30},
  number={2},
  pages={461--469},
  year={2007},
  publisher={SciELO Brasil}
}

@article{chevin2010fisher,
  title={Fisher's model and the genomics of adaptation: restricted pleiotropy, heterogenous mutation, and parallel evolution},
  author={Chevin, Luis-Miguel and Martin, Guillaume and Lenormand, Thomas},
  journal={Evolution},
  volume={64},
  number={11},
  pages={3213--3231},
  year={2010},
  publisher={Wiley Online Library}
}

@article{cai2016crispr,
  title={CRISPR-mediated genome editing and human diseases},
  author={Cai, Liquan and Fisher, Alfred L and Huang, Haochu and Xie, Zijian},
  journal={Genes \& Diseases},
  volume={3},
  number={4},
  pages={244--251},
  year={2016},
  publisher={Elsevier}
}

@article{chebib2017,
  title={What affects the predictability of evolutionary constraints using a G-matrix? The relative effects of modular pleiotropy and mutational correlation},
  author={Chebib, Jobran and Guillaume, Fr{\'e}d{\'e}ric},
  journal={Evolution},
  volume={71},
  number={10},
  pages={2298--2312},
  year={2017},
  publisher={Wiley Online Library}
}

@Article{ChebGuil19,
  author     = {Chebib, Jobran and Guillaume, Fr{\'e}d{\'e}ric},
  journal    = {bioRxiv},
  title      = {Pleiotropy or linkage? {Their} relative contributions to the genetic correlation of quantitative traits and detection by multi-trait {GWA} studies},
  year       = {2020},
  pages      = {656413},
  doi        = {10.1101/656413},
  url        = {https://www.biorxiv.org/content/10.1101/656413v1}
}

@article{chesmore2018,
  title={The ubiquity of pleiotropy in human disease},
  author={Chesmore, Kevin and Bartlett, Jacquelaine and Williams, Scott M},
  journal={Human genetics},
  volume={137},
  number={1},
  pages={39--44},
  year={2018},
  publisher={Springer}
}

@article{chung2014gpa,
  title={GPA: a statistical approach to prioritizing GWAS results by integrating pleiotropy and annotation},
  author={Chung, Dongjun and Yang, Can and Li, Cong and Gelernter, Joel and Zhao, Hongyu},
  journal={PLoS genetics},
  volume={10},
  number={11},
  pages={e1004787},
  year={2014},
  publisher={Public Library of Science}
}

@article{DW12,
  title={Phenotypic plasticity facilitates mutational variance, genetic variance, and evolvability along the major axis of environmental variation},
  author={Draghi, Jeremy A and Whitlock, Michael C},
  journal={Evolution},
  volume={66},
  number={9},
  pages={2891--2902},
  year={2012},
  publisher={Wiley Online Library}
}

@article{dudley05,
  title={A global view of pleiotropy and phenotypically derived gene function in yeast},
  author={Dudley, Aim{\'e}e Marie and Janse, Daniel Maarten and Tanay, Amos and Shamir, Ron and Church, George McDonald},
  journal={Molecular systems biology},
  volume={1},
  number={1},
  year={2005},
  publisher={EMBO Press}
}

@article{ES03,
  title={Climb every mountain?},
  author={Elena, Santiago F and Sanju{\'a}n, Rafael},
  journal={Science},
  volume={302},
  number={5653},
  pages={2074--2075},
  year={2003}
}

@Article{EhrichEtal03,
  Title= {Pleiotropic effects on mandibular morphology I. Developmental morphological integration and differential dominance},
  Author= {Ehrich, T. H. and Vaughn, T. T. and Koreishi, S. and Linsey, R. B. and Pletscher, L. S. and Cheverud, J. M.},
  Journal= {J. Exp. Zool. (Mol. Dev. Evol.)},
  Year= {2003},
  Month= apr,
  Number= {1},
  Pages= {58--79},
  Volume= {296B}
 }

@article{E05,
  title={Spontaneous mutational correlations for life-history, morphological and behavioral characters in Caenorhabditis elegans},
  author={Estes, Suzanne and Ajie, Beverly C and Lynch, Michael and Phillips, Patrick C},
  journal={Genetics},
  volume={170},
  number={2},
  pages={645--653},
  year={2005},
  publisher={Genetics Soc America}
}

@article{edelstein2007,
  title={Gene therapy clinical trials worldwide to 2007—an update},
  author={Edelstein, Michael L and Abedi, Mohammad R and Wixon, Jo},
  journal={The Journal of Gene Medicine: A cross-disciplinary journal for research on the science of gene transfer and its clinical applications},
  volume={9},
  number={10},
  pages={833--842},
  year={2007},
  publisher={Wiley Online Library}
}

@book{F30,
  title={The genetical theory of natural selection: a complete variorum edition},
  author={Fisher, Ronald Aylmer},
  year={1930},
  publisher={Oxford University Press}
}

@book{FM96,
  title={Introduction to quantitative genetics},
  author={Falconer, Douglas S and Mackay, Trudy FC},
  year={1996},
  publisher={Longman, London},
  edition={fourth}
}

@Article{FernandesEtal21,
  author    = {Fernandes, Samuel B. and Zhang, Kevin S. and Jamann, Tiffany M. and Lipka, Alexander E.},
  journal   = {Frontiers in Genetics},
  title     = {How {Well} {Can} {Multivariate} and {Univariate} {GWAS} {Distinguish} {Between} {True} and {Spurious} {Pleiotropy}?},
  year      = {2021},
  volume    = {11},
  doi       = {10.3389/fgene.2020.602526},
  url       = {https://www.frontiersin.org/articles/10.3389/fgene.2020.602526/full}
}

@article{FlintMackay2009,
  title={Genetic architecture of quantitative traits in mice, flies, and humans},
  author={Flint, Jonathan and Mackay, Trudy FC},
  journal={Genome research},
  volume={19},
  number={5},
  pages={723--733},
  year={2009},
  publisher={Cold Spring Harbor Lab}
}

@article{ford2011,
  title={Use of whole genome sequencing to estimate the mutation rate of Mycobacterium tuberculosis during latent infection},
  author={Ford, Christopher B and Lin, Philana Ling and Chase, Michael R and Shah, Rupal R and Iartchouk, Oleg and Galagan, James and Mohaideen, Nilofar and Ioerger, Thomas R and Sacchettini, James C and Lipsitch, Marc and others},
  journal={Nature genetics},
  volume={43},
  number={5},
  pages={482--486},
  year={2011},
  publisher={Nature Research}
}

@book{FW06,
  title={Evolutionary genetics: concepts and case studies},
  author={Fox, Charles W and Wolf, Jason B},
  year={2006},
  publisher={Oxford University Press}
}

@article{gratten2016,
  title={Genetic pleiotropy in complex traits and diseases: implications for genomic medicine},
  author={Gratten, Jacob and Visscher, Peter M},
  journal={Genome medicine},
  volume={8},
  number={1},
  pages={78},
  year={2016},
  publisher={BioMed Central}
}

@article{Griswold06,
  title={Pleiotropic mutation, modularity and evolvability},
  author={Griswold, Cortland K},
  journal={Evol. Dev.},
  volume={8},
  number={1},
  pages={81--93},
  year={2006},
  publisher={Wiley Online Library}
}

@article{G07,
  title={Neutral evolution of multiple quantitative characters: a genealogical approach},
  author={Griswold, Cortland K and Logsdon, Benjamin and Gomulkiewicz, Richard},
  journal={Genetics},
  volume={176},
  number={1},
  pages={455--466},
  year={2007},
  publisher={Genetics Soc America}
}

@article{G11,
  title={Migration-induced phenotypic divergence: the migration--selection balance of correlated traits},
  author={Guillaume, Fr{\'e}d{\'e}ric},
  journal={Evolution},
  volume={65},
  number={6},
  pages={1723--1738},
  year={2011},
  publisher={Wiley Online Library}
}

@Article{GuilOtt12,
  Title={Gene functional trade-offs and the evolution of pleiotropy},
  Author={Guillaume, Fr\'ed\'eric and Otto, Sarah P.},
  Journal={Genetics},
  Year={2012},
  Pages={1389--1409},
  Volume={192}
}

@article{G57,
  title={Pleiotropy, natural selection, and the evolution of senescence},
  author={Williams, George C.},
  year={1957},
  journal={Evolution},
  volume={11},
  number={4},
  pages={398-411}
}

@article{G95,
  title={Unpredictability of correlated response to selection: pleiotropy and sampling interact},
  author={Gromko, Mark H},
  journal={Evolution},
  pages={685--693},
  year={1995},
  publisher={JSTOR}
}

@article{GL07,
  title={Shared quantitative trait loci underlying the genetic correlation between continuous traits},
  author={Gardner, Kyle M and Latta, Robert G},
  journal={Mol. Ecol.},
  volume={16},
  number={20},
  pages={4195--4209},
  year={2007},
  publisher={Wiley Online Library}
}

@article{GR06,
  title={Nemo:an evolutionary and population genetics programming framework},
  author={Guillaume, F. and J. Rougemont},
  year={2006},
  journal={Bioinformatics},
  volume={22},
  pages={2556-2557}
}

@article{GW07,
  title={Effects of migration on the genetic covariance matrix},
  author={Guillaume, Fr{\'e}d{\'e}ric and Whitlock, Michael C},
  journal={Evolution},
  volume={61},
  number={10},
  pages={2398--2409},
  year={2007},
  publisher={Wiley Online Library}
}

@article{guldener05,
  title={CYGD: the comprehensive yeast genome database},
  author={G{\"u}ldener, Ulrich and M{\"u}nsterk{\"o}tter, Martin and Kastenm{\"u}ller, Gabi and Strack, Normann and van Helden, Jacques and Lemer, Christian and Richelles, J and Wodak, Shoshana J and Garc{\'\i}a-Mart{\'\i}nez, Jos{\'e} and P{\'e}rez-Ort{\'\i}n, Jos{\'e} Enrique and others},
  journal={Nucleic acids research},
  volume={33},
  number={suppl 1},
  pages={D364--D368},
  year={2005},
  publisher={Oxford Univ Press}
}

@article{gianola2015,
  title={Do molecular markers inform about pleiotropy?},
  author={Gianola, Daniel and de los Campos, Gustavo and Toro, Miguel A and Naya, Hugo and Sch{\"o}n, Chris-Carolin and Sorensen, Daniel},
  journal={Genetics},
  pages={genetics--115},
  year={2015},
  publisher={Genetics Soc America}
}

@article{ginn2018,
  title={Gene therapy clinical trials worldwide to 2017: An update},
  author={Ginn, Samantha L and Amaya, Anais K and Alexander, Ian E and Edelstein, Michael and Abedi, Mohammad R},
  journal={The journal of gene medicine},
  volume={20},
  number={5},
  pages={e3015},
  year={2018},
  publisher={Wiley Online Library}
}

@article{H02,
  title={Seven types of pleiotropy.},
  author={Hodgkin, Jonathan},
  journal={Int. J. Dev. Biol.},
  volume={42},
  number={3},
  pages={501--505},
  year={2002},
  publisher={UPV/EHU Press}
}

@article{H03,
  title={Is modularity necessary for evolvability?: Remarks on the relationship between pleiotropy and evolvability},
  author={Hansen, Thomas F},
  journal={Biosystems},
  volume={69},
  number={2},
  pages={83--94},
  year={2003},
  publisher={Elsevier}
}

@article{H04,
  title={Evidence for dynamically organized modularity in the yeast protein--protein interaction network},
  author={Han, Jing-Dong J and Bertin, Nicolas and Hao, Tong and Goldberg, Debra S and Berriz, Gabriel F and Zhang, Lan V and Dupuy, Denis and Walhout, Albertha JM and Cusick, Michael E and Roth, Frederick P and others},
  journal={Nature},
  volume={430},
  number={6995},
  pages={88--93},
  year={2004},
  publisher={Nature Publishing Group}
}

@article{HACP03,
  title={Evolvability and genetic constraint in Dalechampia blossoms: genetic correlations and conditional evolvability},
  author={Hansen, Thomas F and Carlson, Matthew L and P{\'E}labon, Christophe and others},
  journal={J. Exp. Zool. (MDE)},
  volume={296},
  number={1},
  pages={23--39},
  year={2003},
  publisher={Wiley Online Library}
}

@article{Hallgrimsson04,
  title={Craniofacial variability and modularity in macaques and mice},
  author={Hallgr{\'\i}msson, Benedikt and Willmore, Katherine and Dorval, Curtis and Cooper, David ML},
  journal={J. Exp. Zool. (MDE)},
  volume={302},
  number={3},
  pages={207--225},
  year={2004},
  publisher={Wiley Online Library}
}

@article{H06,
  title={The evolution of genetic architecture},
  author={Hansen, Thomas F},
  journal={Ann. Rev. Ecol. Evol. Syst.},
  pages={123--157},
  year={2006},
  publisher={JSTOR}
}

@book{H88,
  title={A primer of population genetics.},
  author={Hartl, Daniel L and others},
  year={1988},
  publisher={Sinauer Associates, Inc.}
}

@Article{Hastings89,
    author    = {Hastings, A.},
    journal   = {Genetics},
    title     = {Linkage disequilibrium and genetic variances under mutation-selection balance.},
    year      = {1989},
    number    = {4},
    pages     = {857--860},
    volume    = {121}
}

@article{Hodgkin1998,
author = {Hodgkin, JONATHAN},
doi = {10.1387/IJDB.9654038},
journal = {Int. J. Dev. Biol.},
number = {3},
pages = {501--505},
pmid = {9654038},
publisher = {UPV/EHU Press},
title = {{Seven types of pleiotropy.}},
volume = {42},
year = {1998}
}

@article{hodgkin2002,
  title={Seven types of pleiotropy.},
  author={Hodgkin, JONATHAN},
  journal={International Journal of Developmental Biology},
  volume={42},
  number={3},
  pages={501--505},
  year={1998},
  publisher={UPV/EHU Press}
}

@Article{HF13,
  Title= {Properties of spontaneous mutational variance and covariance for wing size and shape in {D}rosophila melanogaster},
  Author= {Houle, David and Fierst, Janna},
  Journal= {Evolution},
  Year= {2013},
  Number= {4},
  Pages= {1116--1130},
  Volume= {67}
}
 
@article{HH08,
  title={Measuring and Comparing Evolvability and Constraint in Multivariate Characters},
  author={Hansen, T. F. and Houle, D.},
  year={2008},
  journal={J. Evol. Biol.},
  volume={21},
  pages={1201-1219}
}

@article {HH08corrig,
author = {Hansen, T. F. and Houle, D.},
title = {Corrigendum},
journal = {Journal of Evolutionary Biology},
volume = {22},
number = {4},
publisher = {Blackwell Publishing Ltd},
issn = {1420-9101},
url = {http://dx.doi.org/10.1111/j.1420-9101.2009.01715.x},
doi = {10.1111/j.1420-9101.2009.01715.x},
pages = {913--915},
year = {2009},
}

@Article{HL08,
  Title= {Mouse models and the evolutionary developmental biology of the skull},
  Author= {Hallgr\'imsson, Benedikt and Lieberman, Daniel E.},
  Journal= {Integ. Compar. Biol.},
  Year= {2008},
  Month= sep,
  Number= {3},
  Pages= {373--384},
  Volume= {48}
}

@article{HV11,
  title={Deviation from the line of least resistance does not exclude genetic constraints: a comment on Berner et al.(2010)},
  author={Hansen, Thomas F and Voje, Kjetil L},
  journal={Evolution},
  volume={65},
  number={6},
  pages={1821--1822},
  year={2011},
  publisher={Wiley Online Library}
}

@Article{HermMcGr08,
  Title= {Pleiotropic scaling and {QTL} data},
  Author= {Hermisson, Joachim and McGregor, Alistair P.},
  Journal= {Nature},
  Year= {2008},
  Month= dec,
  Number= {7222},
  Page= {E3--E3},
  Volume= {456}
}

@article{herrmann2012mouse,
  title={The mouse t—haplotype: a selfish chromosome—genetics, molecular mechanism, and evolution},
  author={Herrmann, Bernhard G and Bauer, Hermann},
  journal={Evolution of the house mouse},
  volume={3},
  pages={297},
  year={2012},
  publisher={Cambridge University Press}
}

@Article{HillZhan12,
  Title= {On the pleiotropic structure of the genotype-phenotype map and the evolvability of complex organisms},
  Author= {Hill, William G. and Zhang, Xu-Sheng},
  Journal= {Genetics},
  Year= {2012},
  Month= mar,
  Number= {3},
  Pages= {1131--1137},
  Volume= {190}
}

@article{hill2012assessing,
  title={Assessing pleiotropy and its evolutionary consequences: pleiotropy is not necessarily limited, nor need it hinder the evolution of complexity},
  author={Hill, William G and Zhang, Xu-Sheng},
  journal={Nature Reviews Genetics},
  volume={13},
  number={4},
  pages={296},
  year={2012},
  publisher={Nature Publishing Group}
}

@Article{Hudson85,
    author          = {Hudson, R. R.},
    journal         = {Genetics},
    title           = {The sampling distribution of linkage disequilibrium under an infinite allele model without selection.},
    year            = {1985},
    pages           = {611--631},
    volume          = {109}
}

@article{J14,
  title={Epistasis and natural selection shape the mutational architecture of complex traits},
  author={Jones, Adam G and B{\"u}rger, Reinhard and Arnold, Stevan J},
  journal={Nat. Comm.},
  volume={5},
  year={2014},
  publisher={Nature Publishing Group}
}

@article{J09,
  title={Genetic (Co) variation for life span in rhabditid nematodes: role of mutation, selection, and history},
  author={Joyner-Matos, Joanna and Upadhyay, Ambuj and Salomon, Matthew P and Grigaltchik, Veronica and Baer, Charles F},
  journal={J. Gerontol. (A Biol. Sci. Med. Sci.)},
  volume={64},
  number={11},
  pages={1134--1145},
  year={2009},
  publisher={Oxford University Press}
}

@article{J07,
  title={The mutation matrix and the evolution of evolvability},
  author={Jones, Adam G and Arnold, Stevan J and B{\"u}rger, Reinhard},
  journal={Evolution},
  volume={61},
  number={4},
  pages={727--745},
  year={2007},
  publisher={Wiley Online Library}
}

@article{JAB03,
  title={Stability of the G-matrix in a Population Experiencing Pleiotropic Mutation, Stabilizing Selection, and Genetic Drift},
  author={Jones, A. G. and Arnold, S. J. and B\"urger, R.},
  year={2003},
  journal={Evolution},
  volume={57},
  pages={1747-1760}
}

@article{jones2012genomic,
  title={The genomic basis of adaptive evolution in threespine sticklebacks},
  author={Jones, Felicity C and Grabherr, Manfred G and Chan, Yingguang Frank and Russell, Pamela and Mauceli, Evan and Johnson, Jeremy and Swofford, Ross and Pirun, Mono and Zody, Michael C and White, Simon and others},
  journal={Nature},
  volume={484},
  number={7392},
  pages={55--61},
  year={2012},
  publisher={Nature Publishing Group}
}

@Article{JohnBart05,
  author    = {Johnson, Toby and Barton, Nick},
  journal   = {Phil. Trans. R. Soc. B},
  title     = {Theoretical models of selection and mutation on quantitative traits},
  year      = {2005},
  number    = {1459},
  pages     = {1411--1425},
  volume    = {360}
}

@Article{JordanEtal19,
author     = {Jordan, Daniel M. and Verbanck, Marie and Do, Ron},
journal    = {Genome Biology},
title      = {{HOPS}: a quantitative score reveals pervasive horizontal pleiotropy in human genetic variation is driven by extreme polygenicity of human traits and diseases},
year       = {2019},
number     = {1},
pages      = {222},
volume     = {20}
}

@Article{JuengerEtal05,
  Title= {Quantitative trait loci mapping of floral and leaf morphology traits in {A}rabidopsis thaliana: evidence for modular genetic architecture},
  Author= {Juenger, T. and Perez-Perez, J. M. and Bernal, S. and Micol, J. L.},
  Journal= {Evol. Dev.},
  Year= {2005},
  Month= may,
  Number= {3},
  Pages= {259--271},
  Volume= {7}
}
 
@article{K00,
  title={Properties of ethylmethane sulfonate-induced mutations affecting life-history traits in Caenorhabditis elegans and inferences about bivariate distributions of mutation effects},
  author={Keightley, Peter D and Davies, Esther K and Peters, Andrew D and Shaw, Ruth G},
  journal={Genetics},
  volume={156},
  number={1},
  pages={143--154},
  year={2000},
  publisher={Genetics Soc America}
}
@Article{KeigHill88,
  author    = {Keightley, Peter D. and Hill, William G.},
  journal   = {Genetics Research},
  title     = {Quantitative genetic variability maintained by mutation-stabilizing selection balance in finite populations},
  year      = {1988},
  number    = {1},
  pages     = {33--43},
  volume    = {52}
}
  
@article{keightley2015estimation,
  title={Estimation of the spontaneous mutation rate in Heliconius melpomene},
  author={Keightley, Peter D and Pinharanda, Ana and Ness, Rob W and Simpson, Fraser and Dasmahapatra, Kanchon K and Mallet, James and Davey, John W and Jiggins, Chris D},
  journal={Molecular biology and evolution},
  volume={32},
  number={1},
  pages={239--243},
  year={2015},
  publisher={Oxford University Press}
}

@Article{KenneyEtal08,
  Title= {Pleiotropic patterns of quantitative trait loci for 70 murine skeletal traits},
  Author= {Kenney-Hunt, Jane P. and Wang, Bing and Norgard, Elizabeth A. and Fawcett, Gloria and Falk, Doug and Pletscher, L. Susan and Jarvis, Joseph P. and Roseman, Charles and Wolf, Jason and Cheverud, James M.},
  Journal= {Genetics},
  Year= {2008},
  Month= apr,
  Number= {4},
  Pages= {2275--2288},
  Volume= {178}
}

@article{kingman1978,
  title={A simple model for the balance between selection and mutation},
  author={Kingman, John FC},
  journal={Journal of Applied Probability},
  volume={15},
  number={1},
  pages={1--12},
  year={1978},
  publisher={Cambridge University Press}
}

@Article{K01,
  Title= {The strength of phenotypic selection in natural populations},
  Author= {Kingsolver, J. G. and Hoekstra, H. E. and Hoekstra, J. M. and Berrigan, D. and Vignieri, S. N. and Hill, C. E. and Hoang, A. and Gibert, P. and Beerli, P.},
  Journal= {Am. Nat.},
  Year= {2001},
  Number= {3},
  Pages= {245--261},
  Volume= {157}
}

@article{K02,
  title={Antler size in red deer: heritability and selection but no evolution},
  author={Kruuk, Loeske EB and Slate, Jon and Pemberton, Josephine M and Brotherstone, Sue and Guinness, Fiona and Clutton-Brock, Tim},
  journal={Evolution},
  volume={56},
  number={8},
  pages={1683--1695},
  year={2002},
  publisher={Wiley Online Library}
}

@article{K09,
  title={Patterns of Quantitative Genetic Variation in Multiple Dimensions},
  author={Kirkpatrick, M.},
  year={2009},
  journal={Genetica},
  volume={136},
  pages={271-284}
}

@article{L75,
  title={The maintenance of genetic variability by mutation in a polygenic character with linked loci},
  author={Lande, Russell},
  journal={Genetics Research},
  volume={26},
  number={3},
  pages={221--235},
  year={1975},
  publisher={Cambridge University Press}
}

@article{L77,
  title={The influence of the mating system on the maintenance of genetic variability in polygenic characters},
  author={Lande, Russell},
  journal={Genetics},
  volume={86},
  number={2},
  pages={485--498},
  year={1977},
  publisher={Genetics Soc America}
}

@article{L79,
  title={Quantitative Genetic Analysis of Multivariate Evolution, Applied to Brain:Body Size Allometry},
  author={Lande, R.},
  year={1979},
  journal={Evolution},
  volume={33},
  pages={402–416}
}

@article{L80,
  title={The genetic covariance between characters maintained by pleiotropic mutations},
  author={Lande, Russell},
  journal={Genetics},
  volume={94},
  number={1},
  pages={203--215},
  year={1980},
  publisher={Genetics Soc America}
}

@article{L84,
  title={The genetic correlation between characters maintained by selection, linkage and inbreeding},
  author={Lande, Russell},
  journal={Genetics Research},
  volume={44},
  number={3},
  pages={309--320},
  year={1984},
  publisher={Cambridge University Press}
}

@article{LA83,
  title={The measurement of selection on correlated characters},
  author={Lande, Russell and Arnold, Stevan J},
  journal={Evolution},
  pages={1210--1226},
  year={1983},
  publisher={JSTOR}
}

@article{latter1960,
  title={Natural selection for an intermediate optimum},
  author={Latter, BDH},
  journal={Australian Journal of Biological Sciences},
  volume={13},
  number={1},
  pages={30--35},
  year={1960},
  publisher={CSIRO Publishing}
}

@article{lee2012,
  title={Estimation of pleiotropy between complex diseases using single-nucleotide polymorphism-derived genomic relationships and restricted maximum likelihood},
  author={Lee, Sang Hong and Yang, Jian and Goddard, Michael E and Visscher, Peter M and Wray, Naomi R},
  journal={Bioinformatics},
  volume={28},
  number={19},
  pages={2540--2542},
  year={2012},
  publisher={Oxford University Press}
}

@article{LCM11,
  title={Genetics of body shape and armour variation in threespine sticklebacks},
  author={Leinonen, T and Cano, JM and Meril{\"a}, J},
  journal={J. Evol. Biol.},
  volume={24},
  number={1},
  pages={206--218},
  year={2011},
  publisher={Wiley Online Library}
}

@article{li2019pleiotropy,
  title={Pleiotropy complicates human gene editing: CCR5$\Delta$32 and beyond},
  author={Li, Ting and Shen, Xia},
  journal={Frontiers in genetics},
  volume={10},
  pages={669},
  year={2019},
  publisher={Frontiers}
}

@article{lindsay2019,
  title={Similarities and differences in patterns of germline mutation between mice and humans},
  author={Lindsay, Sarah J and Rahbari, Raheleh and Kaplanis, Joanna and Keane, Thomas and Hurles, Matthew E},
  journal={Nature communications},
  volume={10},
  number={1},
  pages={1--12},
  year={2019},
  publisher={Nature Publishing Group}
}

@Article{liu2019,
  Title={Association studies of up to 1.2 million individuals yield new insights into the genetic etiology of tobacco and alcohol use},
  Author={Liu, M and Jiang, Y and Wedow, R and Li, Y and Brazel, DM and 165 others},
  Journal={Nature Genetics},
  Year={2019},
  issue={January 14},
  url={https://doi.org/10.1038/s41588-018-0307-5}
}

@Article{LourencoEtal11,
  Title={Complexity, pleiotropy, and the fitness effect of mutations},
  Author={Louren\c{c}o, Joao and Galtier, Nicolas and Gl\'emin, Sylvain},
  Journal={Evolution},
  Year={2011},
  Pages={1559--1571},
  Volume={65}
}

@book{lynch1998genetics,
  title={Genetics and analysis of quantitative traits},
  author={Lynch, Michael and Walsh, Bruce and others},
  volume={1},
  year={1998},
  publisher={Sinauer Sunderland, MA}
}
{lynch2010,
%  title={Rate, molecular spectrum, and consequences of human mutation},
%  author={Lynch, Michael},
%  journal={Proceedings of the National Academy of Sciences},
%  volume={107},
%  number={3},
%  pages={961--968},
%  year={2010},
%  publisher={National Acad Sciences}
%}

@Article{MarrChev05,
  Title= {Size as a line of least evolutionary resistance: Diet and adaptive morphological radiation in new world monkeys},
  Author= {Marroig, G. and Cheverud, J. M.},
  Journal= {Evolution},
  Year= {2005},
  Month= may,
  Number= {5},
  Pages= {1128--1142},
  Volume= {59}
}
@Article{Mackay01,
  Title                    = {The genetic architecture of quantitative traits},
  Author                   = {Mackay, T. F. C.},
  Journal                  = {Annu. Rev. Genet.},
  Year                     = {2001},
  Pages                    = {303--339},
  Volume                   = {35}
}

@Article{MartLeno06b,
  Title = {A general multivariate extension of Fisher's geometrical model and the distribution of mutation fitness effects across species},
  Author = {Martin, Guillaume and Lenormand, Thomas},
  Journal = {Evolution},
  Year = {2006},
  Number = {5},
  Pages = {893--907},
  Volume = {60}
}

@Article{McGuiganEtal05,
  Title= {Phenotypic divergence along lines of genetic variance},
  Author= {McGuigan, K. and Chenoweth, S. F. and M. W. Blows},
  Journal= {Am. Nat.},
  Year= {2005},
  Number= {1},
  Pages= {32--43},
  Volume= {165}
}

@article{myers2006,
  title={The distribution and causes of meiotic recombination in the human genome},
  author={Myers, S and Spencer, CCA and Auton, A and Bottolo, L and Freeman, C and Donnelly, P and McVean, G},
  year={2006},
  journal={Biochem. Soc. Trans.},
  volume={34},
  number={4},
  pages={536--530}
}

@article{M14,
  title={Modular skeletal evolution in sticklebacks is controlled by additive and clustered quantitative trait loci},
  author={Miller, Craig T and Glazer, Andrew M and Summers, Brian R and Blackman, Benjamin K and Norman, Andrew R and Shapiro, Michael D and Cole, Bonnie L and Peichel, Catherine L and Schluter, Dolph and Kingsley, David M},
  journal={Genetics},
  volume={197},
  number={1},
  pages={405--420},
  year={2014},
  publisher={Genetics Soc America}
}

@article{M96,
  title={Pleiotropy causes long-term genetic constraints on life-history evolution in Brassica rapa},
  author={Mitchell-Olds, Thomas},
  journal={Evolution},
  pages={1849--1858},
  year={1996},
  publisher={JSTOR}
}

@Article{MeriBjor99,
  Title= {Population divergence and morphometric integration in the greenfinch (Carduelis chloris) - evolution against the trajectory of least resistance?},
  Author= {Merila, J. and Bjorklund, M.},
  Journal= {J. Evol. Biol.},
  Year= {1999},
  Number= {1},
  Pages= {103-112},
  Volume= {12}
}

@article{MCW00,
  title={Is the genotype-phenotype map modular?: a statistical approach using mouse quantitative trait loci data},
  author={Mezey, Jason G and Cheverud, James M and Wagner, G{\"u}nter P},
  journal={Genetics},
  volume={156},
  number={1},
  pages={305--311},
  year={2000},
  publisher={Genetics Soc America}
}

@article{MH03,
  title={Comparing G Matrices: Are Common Principle Components Informative?},
  author={Mezey, J. G. and Houle, D.},
  year={2003},
  journal={Genetics},
  volume={165},
  pages={411–425}
}

@Article{MH05,
  Title={The dimensionality of genetic variation for wing shape in Drosophila melanogaster},
  Author={Mezey, J. G. and D. Houle},
  Journal={Evolution},
  Year={2005},
  Month=may,
  Number={5},
  Pages={1027--1038},
  Volume={59}
}

@Article{MezeyEtal05,
  Title= {Naturally segregating quantitative trait loci affecting wing shape of Drosophila melanogaster},
  Author= {Mezey, J. G. and Houle, D. and S. V. Nuzhdin},
  Journal= {Genetics},
  Year= {2005},
  Number= {4},
  Pages= {2101--2113},
  Volume= {169}
}

@article{millspeichel2014,
  title={Pleiotropic effects of a single gene on skeletal development and sensory system patterning in sticklebacks},
  author={Mills, Margaret G and Greenwood, Anna K and Peichel, Catherine L},
  journal={EvoDevo},
  volume={5},
  number={1},
  pages={5},
  year={2014},
  publisher={BioMed Central}
}

@article{MM15,
  title={Directional Selection Can Drive the Evolution of Modularity in Complex Traits},
  author={Melo, D. and G. Marroig},
  year={2015},
  journal={Proc. Natl. Acad. Sci. U.S.A.},
  volume={112},
  pages={470-475}
}

@article{nachman2000,
  title={Estimate of the mutation rate per nucleotide in humans},
  author={Nachman, Michael W and Crowell, Susan L},
  journal={Genetics},
  volume={156},
  number={1},
  pages={297--304},
  year={2000},
  publisher={Genetics Soc America}
}

@article{nosil2006migration,
  title={Migration and the genetic covariance between habitat preference and performance},
  author={Nosil, P and Crespi, BJ and Sandoval, CP and Kirkpatrick, M},
  journal={The American Naturalist},
  volume={167},
  number={3},
  pages={E66--E78},
  year={2006},
  publisher={The University of Chicago Press}
}

@article{ohya05,
  title={High-dimensional and large-scale phenotyping of yeast mutants},
  author={Ohya, Yoshikazu and Sese, Jun and Yukawa, Masashi and Sano, Fumi and Nakatani, Yoichiro and Saito, Taro L and Saka, Ayaka and Fukuda, Tomoyuki and Ishihara, Satoru and Oka, Satomi and others},
  journal={Proceedings of the National Academy of Sciences of the United States of America},
  volume={102},
  number={52},
  pages={19015--19020},
  year={2005},
  publisher={National Acad Sciences}
}

@article{Orr98,
  title={The population genetics of adaptation: the distribution of factors fixed during adaptive evolution},
  author={Orr, H Allen},
  journal={Evolution},
  volume={52},
  number={4},
  pages={935--949},
  year={1998},
  publisher={Wiley Online Library}
}

@article{Orr00,
  title={Adaptation and the cost of complexity},
  author={Orr, H Allen},
  journal={Evolution},
  volume={54},
  number={1},
  pages={13--20},
  year={2000},
  publisher={Wiley Online Library}
}

@article{Otto04,
  title={Two steps forward, one step back: the pleiotropic effects of favoured alleles},
  author={Otto, Sarah P},
  journal={Proc. R. Soc. Lond (Biol)},
  volume={271},
  number={1540},
  pages={705--714},
  year={2004},
  publisher={London: The Society, c1990-}
}

@article{P01,
  title={Humans as the world's greatest evolutionary force},
  author={Palumbi, Stephen R},
  journal={Science},
  volume={293},
  number={5536},
  pages={1786--1790},
  year={2001},
  publisher={American Association for the Advancement of Science}
}

@article{parkes2013,
  title={Genetic insights into common pathways and complex relationships among immune-mediated diseases},
  author={Parkes, Miles and Cortes, Adrian and Van Heel, David A and Brown, Matthew A},
  journal={Nature Reviews Genetics},
  volume={14},
  number={9},
  pages={661},
  year={2013},
  publisher={Nature Publishing Group}
}

@article{P08,
  title={Epistasis—the essential role of gene interactions in the structure and evolution of genetic systems},
  author={Phillips, Patrick C},
  journal={Nat. Rev. Genet.},
  volume={9},
  number={11},
  pages={855--867},
  year={2008},
  publisher={Nature Publishing Group}
}

@article{PA99,
  title={Hierarchical comparison of genetic variance-covariance matrices. I. Using the Flury hierarchy},
  author={Phillips, Patrick C and Arnold, Stevan J},
  journal={Evolution},
  pages={1506--1515},
  year={1999},
  publisher={JSTOR}
}

@Article{Pavlicev08,
  Title= {Genetic variation in pleiotropy: differential epistasis as a source of variation in the allometric relationship between long bone lengths and body weight},
  Author= {Pavlicev,Mihaela and Kenney-Hunt,Jane P. and Norgard,Elizabeth A. and Roseman,Charles C. and Wolf,Jason B. and Cheverud,James M.},
  Journal= {Evolution},
  Year= {2008},
  Number= {1},
  Pages= {199-213},
  Volume= {62}
}

@article{Pavlicev10,
  title={Evolution of adaptive phenotypic variation patterns by direct selection for evolvability},
  author={Pavlicev, Mihaela and Cheverud, James M and Wagner, G{\"u}nter P},
  journal={Proceedings of the Royal Society of London B: Biological Sciences},
  pages={rspb20102113},
  year={2010},
  publisher={The Royal Society}
}

@article{Pavlicev15,
  title={Constraints evolve: context dependency of gene effects allows evolution of pleiotropy},
  author={Pavlicev, Mihaela and Cheverud, James M},
  journal={Ann. Rev. Ecol. Evol. Syst.},
  volume={46},
  pages={413--434},
  year={2015},
  publisher={Annual Reviews}
}

@article{PM06,
  title={Evolution of genetic variance-covariance structure},
  author={Phillips, PC and McGuigan, KL},
  journal={Evolutionary genetics: concepts and case studies. Oxford Univ. Press, Oxford, England},
  pages={310--325},
  year={2006}
}

@article{platt2010,
  title={Conditions under which genome-wide association studies will be positively misleading},
  author={Platt, Alexander and Vilhj{\'a}lmsson, Bjarni J and Nordborg, Magnus},
  volume={186},
  number={3},
  pages={1045--1052},
  journal={Genetics},
  year={2010},
  publisher={Genetics Soc America}
}

@article{Polster16,
  title={Epistasis and pleiotropy affect the modularity of the genotype--phenotype map of cross-resistance in HIV-1},
  author={Polster, Robert and Petropoulos, Christos J and Bonhoeffer, Sebastian and Guillaume, Fr{\'e}d{\'e}ric},
  journal={Molecular Biology and Evolution},
  volume={33},
  number={12},
  pages={3213--3225},
  year={2016},
  publisher={SMBE}
}

@article{porto2016,
  title={Evolution of the Genotype-to-Phenotype Map and the Cost of Pleiotropy in Mammals},
  author={Porto, Arthur and Schmelter, Ryan and VandeBerg, John L and Marroig, Gabriel and Cheverud, James M},
  journal={Genetics},
  volume={204},
  number={4},
  pages={1601--1612},
  year={2016},
  publisher={Genetics Soc America}
}

@article{PWF01,
  title={Inbreeding changes the shape of the genetic covariance matrix in Drosophila melanogaster},
  author={Phillips, Patrick C and Whitlock, Michael C and Fowler, Kevin},
  journal={Genetics},
  volume={158},
  number={3},
  pages={1137--1145},
  year={2001},
  publisher={Genetics Soc America}
}

@article{peichel2017,
  title={The genetic and molecular architecture of phenotypic diversity in sticklebacks},
  author={Peichel, Catherine L and Marques, David A},
  journal={Phil. Trans. R. Soc. B},
  volume={372},
  number={1713},
  pages={20150486},
  year={2017},
  publisher={The Royal Society}
}

@article{pickrell2016,
  title={Detection and interpretation of shared genetic influences on 42 human traits},
  author={Pickrell, Joseph K and Berisa, Tomaz and Liu, Jimmy Z and S{\'e}gurel, Laure and Tung, Joyce Y and Hinds, David A},
  journal={Nature genetics},
  volume={48},
  number={7},
  pages={709},
  year={2016},
  publisher={Nature Publishing Group}
}

@article{R96,
  title={The evolution of genetic correlations: an analysis of patterns},
  author={Roff, Derek A},
  journal={Evolution},
  pages={1392--1403},
  year={1996},
  publisher={JSTOR}
}

@article{R07,
  title={The G matrix under fluctuating correlational mutation and selection},
  author={Revell, Liam J},
  journal={Evolution},
  volume={61},
  number={8},
  pages={1857--1872},
  year={2007},
  publisher={Wiley Online Library}
}

@article{Roseman09,
  title={Phenotypic integration without modularity: testing hypotheses about the distribution of pleiotropic quantitative trait loci in a continuous space},
  author={Roseman, Charles C and Kenny-Hunt, Jane P and Cheverud, James M},
  journal={Evol. Biol.},
  volume={36},
  number={3},
  pages={282--291},
  year={2009},
  publisher={Springer}
}

@article{rockman2012qtn,
  title={The QTN program and the alleles that matter for evolution: all that's gold does not glitter},
  author={Rockman, Matthew V},
  journal={Evolution: International Journal of Organic Evolution},
  volume={66},
  number={1},
  pages={1--17},
  year={2012},
  publisher={Wiley Online Library}
}

@article{rausher2015,
  title={Commentary: When does understanding phenotypic evolution require identification of the underlying genes?},
  author={Rausher, Mark D and Delph, Lynda F},
  journal={Evolution},
  volume={69},
  number={7},
  pages={1655--1664},
  year={2015},
  publisher={Wiley Online Library}
}

@article{remington2015,
  title={Alleles versus mutations: understanding the evolution of genetic architecture requires a molecular perspective on allelic origins},
  author={Remington, David L},
  journal={Evolution},
  volume={69},
  number={12},
  pages={3025--3038},
  year={2015},
  publisher={Wiley Online Library}
}

@Article{SellaBart19,
  author    = {Sella, Guy and Barton, Nicholas H.},
  journal   = {Annual Review of Genomics and Human Genetics},
  title     = {Thinking {About} the {Evolution} of {Complex} {Traits} in the {Era} of {Genome}-{Wide} {Association} {Studies}},
  year      = {2019},
  number    = {1},
  pages     = {461--493},
  volume    = {20}
}

@article{S85,
  title={Developmental constraints and evolution: a perspective from the Mountain Lake conference on development and evolution},
  author={Maynard Smith, John and Burian, Richard and Kauffman, Stuart and Alberch, Pere and Campbell, John and Goodwin, Brian and Lande, Russell and Raup, David and Wolpert, Lewis},
  journal={Q. Rev. Biol.},
  pages={265--287},
  year={1985},
  publisher={JSTOR}
}

@article{S96,
  title={Adaptive Radiation Along Genetic Lines of Least Resistance},
  author={Schluter, D.},
  year={1996},
  journal={Evolution},
  volume={50},
  pages={1766-1774}
}

@book{siegmund2007statistics,
  title={The statistics of gene mapping},
  author={Siegmund, David and Yakir, Benjamin},
  year={2007},
  publisher={Springer Science \& Business Media}
}

@article{SS10,
  title={Quantifying evolutionary genetic constraints in the ivyleaf morning glory, Ipomoea hederacea},
  author={Simonsen, Anna K and Stinchcombe, John R},
  journal={Int. J. Plant Sci.},
  volume={171},
  number={9},
  pages={972--986},
  year={2010},
  publisher={JSTOR}
}

@Article{SimonEtal16,
  Title= {High evolutionary constraints limited adaptive responses to past climate changes in toad skulls},
  Author= {Simon, Monique Nouailhetas and Machado, Fabio Andrade and Marroig, Gabriel},
  Journal= {Proc. R. Soc. Lond. (Biol)},
  Year= {2016},
  Number= {1841},
  Pages= {20161783},
  Volume= {283}
}

@article{sivakumaran2011,
  title={Abundant pleiotropy in human complex diseases and traits},
  author={Sivakumaran, Shanya and Agakov, Felix and Theodoratou, Evropi and Prendergast, James G and Zgaga, Lina and Manolio, Teri and Rudan, Igor and McKeigue, Paul and Wilson, James F and Campbell, Harry},
  journal={The American Journal of Human Genetics},
  volume={89},
  number={5},
  pages={607--618},
  year={2011},
  publisher={Elsevier}
}

@Article{ShikovEtal20,
  author    = {Shikov, Anton E. and Skitchenko, Rostislav K. and Predeus, Alexander V. and Barbitoff, Yury A.},
  journal   = {Scientific Reports},
  title     = {Phenome-wide functional dissection of pleiotropic effects highlights key molecular pathways for human complex traits},
  year      = {2020},
  number    = {1},
  pages     = {1037},
  volume    = {10}
}
  
@article{sonnichsen05,
  title={Full-genome RNAi profiling of early embryogenesis in Caenorhabditis elegans},
  author={S{\"o}nnichsen, B and Koski, LB and Walsh, A and Marschall, P and Neumann, B and Brehm, M and Alleaume, A-M and Artelt, J and Bettencourt, P and Cassin, E and others},
  journal={Nature},
  volume={434},
  number={7032},
  pages={462--469},
  year={2005},
  publisher={Nature Publishing Group}
}

@article{S00,
  title={Perspective: evolutionary developmental biology and the problem of variation},
  author={Stern, David L},
  journal={Evolution},
  volume={54},
  number={4},
  pages={1079--1091},
  year={2000},
  publisher={Wiley Online Library}
}

@article{S10,
  title={One hundred years of pleiotropy: a retrospective},
  author={Stearns, Frank W},
  journal={Genetics},
  volume={186},
  number={3},
  pages={767--773},
  year={2010},
  publisher={Genetics Soc America}
}

@article{Steppan02,
  title={Comparative quantitative genetics: evolution of the G matrix},
  author={Steppan, Scott J and Phillips, Patrick C and Houle, David},
  journal={Trends Ecol. Evol.},
  volume={17},
  number={7},
  pages={320--327},
  year={2002},
  publisher={Elsevier}
}

@article{saltz2017,
  title={Trait correlations in the genomics era},
  author={Saltz, Julia B and Hessel, Frances C and Kelly, Morgan W},
  journal={Trends in ecology \& evolution},
  volume={32},
  number={4},
  pages={279--290},
  year={2017},
  publisher={Elsevier}
}

@article{Turelli1984,
  title={Heritable genetic variation via mutation-selection balance: Lerch's zeta meets the abdominal bristle},
  author={Turelli, Michael},
  journal={Theoretical population biology},
  volume={25},
  number={2},
  pages={138--193},
  year={1984},
  publisher={Elsevier}
}

@Article{Turelli85,
  Title= {Effects of pleiotropy on predictions concerning mutation-selection balance for polygenic traits},
  Author= {Turelli, M.},
  Journal= {Genetics},
  Year= {1985},
  Number= {1},
  Pages= {165--195},
  Volume= {111}
}

@Article{Turelli88,
  Title= {Phenotypic evolution, constant covariances, and the maintenance of additive variances},
  Author= {Turelli, Michael},
  Journal= {Evolution},
  Year= {1988},
  Number= {6},
  Pages= {1342--1347},
  Volume= {42}
}

@article{turelli1990,
  title={Dynamics of polygenic characters under selection},
  author={Turelli, Michael and Barton, NH},
  journal={Theoretical Population Biology},
  volume={38},
  number={1},
  pages={1--57},
  year={1990},
  publisher={Elsevier}
}

@Article{TureBart90,
  author    = {Turelli, Michael and Barton, N. H.},
  journal   = {Theoretical Population Biology},
  title     = {Dynamics of polygenic characters under selection},
  year      = {1990},
  issn      = {0040-5809},
  month     = aug,
  number    = {1},
  pages     = {1--57},
  volume    = {38}
}
  
@article{verbanck2018,
  title={Detection of widespread horizontal pleiotropy in causal relationships inferred from Mendelian randomization between complex traits and diseases},
  author={Verbanck, Marie and Chen, Chia-Yen and Neale, Benjamin and Do, Ron},
  journal={Nature genetics},
  volume={50},
  number={5},
  pages={693},
  year={2018},
  publisher={Nature Publishing Group}
}

@article{visscher2016,
  title={A plethora of pleiotropy across complex traits},
  author={Visscher, Peter M and Yang, Jian},
  journal={Nature genetics},
  volume={48},
  number={7},
  pages={707},
  year={2016},
  publisher={Nature Publishing Group}
}

@article{visscher2017,
  title={10 years of GWAS discovery: biology, function, and translation},
  author={Visscher, Peter M and Wray, Naomi R and Zhang, Qian and Sklar, Pamela and McCarthy, Mark I and Brown, Matthew A and Yang, Jian},
  journal={The American Journal of Human Genetics},
  volume={101},
  number={1},
  pages={5--22},
  year={2017},
  publisher={Elsevier}
}

@article{W10,
  title={Genomic Patterns of Pleiotropy and the Evolution of Complexity},
  author={Wang, Z. and Liao, B. Y. and Zhang, J. Z.},
  year={2010},
  journal={Proc. Natl. Acad. Sci. U.S.A.},
  volume={107},
  pages={18034-18039}
}

@article{W89,
  title={Multivariate mutation-selection balance with constrained pleiotropic effects.},
  author={Wagner, G. P.},
  journal={Genetics},
  volume={122},
  number={1},
  pages={223--234},
  year={1989},
  publisher={Genetics Soc America}
}

@article{WA96,
  title={Perspective: complex adaptations and the evolution of evolvability},
  author={Wagner, Gunter P and Altenberg, Lee},
  journal={Evolution},
  pages={967–976},
  year={1996},
  publisher={JSTOR}
}

@Article{WagnerEtal08,
  Title= {Pleiotropic scaling of gene effects and the `cost of complexity'},
  Author= {Wagner, Gunter P. and Kenney-Hunt, Jane P. and Pavlicev, Mihaela and Peck, Joel R. and Waxman, David and Cheverud, James M.},
  Journal= {Nature},
  Year= {2008},
  Month= mar,
  Number= {7186},
  Pages= {470--472},
  Volume= {452}
 }
 
 @article{WZ11,
  title={The pleiotropic structure of the genotype--phenotype map: the evolvability of complex organisms},
  author={Wagner, G{\"u}nter P and Zhang, Jianzhi},
  journal={Nat. Rev. Genet.},
  volume={12},
  number={3},
  pages={204--213},
  year={2011},
  publisher={Nature Publishing Group}
}

 @Article{WallingEtal14,
  Title= {A multivariate analysis of genetic constraints to life history evolution in a wild population of red deer},
  Author= {Walling, Craig A. and Morrissey, Michael B. and Foerster, Katharina and Clutton-Brock, Tim H. and Pemberton, Josephine M. and Kruuk, Loeske E. B.},
  Journal= {Genetics},
  Year= {2014},
  Number= {4},
  Pages= {1735--1749},
  Volume= {198}
}
 
@Article{WB09,
  Title= {Abundant Genetic Variation + Strong Selection = Multivariate Genetic Constraints: A Geometric View of Adaptation},
  Author= {Walsh, Bruce and Blows, Mark W.},
  Journal= {Annu. Rev. Ecol. Evol. Syst.},
  Year= {2009},
  Month= dec,
  Number= {1},
  Pages= {41--59},
  Volume= {40}
}

@article{WPC07,
  Title={The road to modularity},
  Author={Wagner, G. P. and Pavlicev, M. and Cheverud, J. M.},
  Journal={Nat. Rev. Genet.},
  Year={2007},
  Volume={8},
  Number={12},
  Pages={921–931}
}

@article{WZ11,
author = {Wagner, G{\"{u}}nter P and Zhang, Jianzhi},
journal = {Nat. Rev. Genet.},
number = {3},
pages = {204--213},
publisher = {Nature Publishing Group},
title = {{The pleiotropic structure of the genotype--phenotype map: the evolvability of complex organisms}},
volume = {12},
year = {2011}
}

@Manual{warnes2013R,
    title = {genetics: Population Genetics},
    author = {Gregory Warnes and with contributions from Gregor Gorjanc and Friedrich Leisch and Michael Man.},
    year = {2013},
    note = {R package version 1.3.8.1},
    url = {http://CRAN.R-project.org/package=genetics},
}
  
@article{watanabe2019,
  author    = {Watanabe, Kyoko and Stringer, Sven and Frei, Oleksandr and Mirkov, Maša Umićević and Leeuw, Christiaan de and Polderman, Tinca J. C. and Sluis, Sophie van der and Andreassen, Ole A. and Neale, Benjamin M. and Posthuma, Danielle},
  journal   = {Nature Genetics},
  title     = {A global overview of pleiotropy and genetic architecture in complex traits},
  year      = {2019}, 
  number    = {9},
  pages     = {1339--1348},
  volume    = {51},
  doi       = {10.1038/s41588-019-0481-0}
}

@article{watson2014,
  title={The evolution of phenotypic correlations and “developmental memory”},
  author={Watson, Richard A and Wagner, G{\"u}nter P and Pavlicev, Mihaela and Weinreich, Daniel M and Mills, Rob},
  journal={Evolution},
  volume={68},
  number={4},
  pages={1124--1138},
  year={2014},
  publisher={Wiley Online Library}
}

@article{wei2014,
  title={Detecting epistasis in human complex traits},
  author={Wei, Wen-Hua and Hemani, Gibran and Haley, Chris S},
  journal={Nature Reviews Genetics},
  volume={15},
  number={11},
  pages={722},
  year={2014},
  publisher={Nature Publishing Group}
}

@Article{wei2019ccr5,
  author    = {Wei, Xinzhu and Nielsen, Rasmus},
  journal   = {Nature medicine},
  title     = {CCR5-$\Delta$ 32 is deleterious in the homozygous state in humans},
  year      = {2019},
  pages     = {1},
  publisher = {Nature Publishing Group},
}

@article{WW03,
  title={Modularity and the cost of complexity},
  author={Welch, John J and Waxman, David and Houle, D},
  journal={Evolution},
  volume={57},
  number={8},
  pages={1723--1734},
  year={2003},
  publisher={BioOne}
}

@article{welter2013,
  title={The NHGRI GWAS Catalog, a curated resource of SNP-trait associations},
  author={Welter, Danielle and MacArthur, Jacqueline and Morales, Joannella and Burdett, Tony and Hall, Peggy and Junkins, Heather and Klemm, Alan and Flicek, Paul and Manolio, Teri and Hindorff, Lucia and others},
  journal={Nucleic acids research},
  volume={42},
  number={D1},
  pages={D1001--D1006},
  year={2013},
  publisher={Oxford University Press}
}

@Article{WeirEtal80,
  author    = {Weir, B. S. and Cockerham, C. Clark and Reynolds, John},
  journal   = {Heredity},
  title     = {The effects of linkage and linkage disequilibrium on the covariances of noninbred relatives},
  year      = {1980},
  number    = {3},
  pages     = {351--359},
  volume    = {45}
}

@article{Wright77,
  title={Evolution and the genetics of populations. Volume 3. Experimental results and evolutionary deductions.},
  author={Wright, Sewall},
  journal={Evolution and the genetics of populations. Volume 3. Experimental results and evolutionary deductions.},
  year={1977},
  publisher={The University of Chicago Press.}
}

@article{YG09,
  title={Predicting adaptation under migration load: the role of genetic skew},
  author={Yeaman, Sam and Guillaume, Fr{\'e}d{\'e}ric},
  journal={Evolution},
  volume={63},
  number={11},
  pages={2926--2938},
  year={2009},
  publisher={Wiley Online Library}
}

@article{zhu2016,
  title={Integration of summary data from GWAS and eQTL studies predicts complex trait gene targets},
  author={Zhu, Zhihong and Zhang, Futao and Hu, Han and Bakshi, Andrew and Robinson, Matthew R and Powell, Joseph E and Montgomery, Grant W and Goddard, Michael E and Wray, Naomi R and Visscher, Peter M and others},
  journal={Nature genetics},
  volume={48},
  number={5},
  pages={481},
  year={2016},
  publisher={Nature Publishing Group}
}

@Article{ZhangHill03,
  author    = {Zhang, X. S. and Hill, W. G.},
  journal   = {Evolution},
  title     = {Multivariate stabilizing selection and pleiotropy in the maintenance of quantitative genetic variation},
  year      = {2003},
  number    = {8},
  pages     = {1761--1775},
  volume    = {57}
}

@Article{chanchev20,
  author    = {Chantepie, St\'ephane and Chevin, Luis-Miguel},
  journal   = {Evolution Letters},
  title     = {How does the strength of selection influence genetic correlations?},
  year      = {2020},
  number    = {6},
  pages     = {468--478},
  volume    = {4}
}

@Book{WalshLynch18,
  author    = {Walsh, B. and Lynch, M.},
  publisher = {Sinauer Associates, Oxford University Press},
  title     = {Evolution and selection of quantitative traits},
  year      = {2018},
  address   = {Clarendon st., London, UK},
  doi       = {10.1093/oso/9780198830870.001.0001},
}


@Article{StorTibs03,
  author    = {Storey, John D. and Tibshirani, Robert},
  journal   = {Proceedings of the National Academy of Sciences},
  title     = {Statistical significance for genomewide studies},
  year      = {2003},
  number    = {16},
  pages     = {9440--9445},
  volume    = {100}
}

@Article{ZhouStep14,
  author    = {Zhou, Xiang and Stephens, Matthew},
  journal   = {Nature Methods},
  title     = {Efficient multivariate linear mixed model algorithms for genome-wide association studies},
  year      = {2014},
  number    = {4},
  pages     = {407--409},
  volume    = {11}
}

@Manual{QvalueR19,
title = {qvalue: Q-value estimation for false discovery rate control},
author = {John D. Storey and Andrew J. Bass and Alan Dabney and David Robinson},
year = {2019},
note = {R package version 2.14.1},
url = {http://github.com/jdstorey/qvalue},
}
@Comment{jabref-meta: databaseType:bibtex;}
